# Supplementary material for: Benzyl­tributyl­ammonium 7-hydroxy­naphthalene-1-sulfonate
Source: Acta Crystallogr Sect E Struct Rep Online. 2009 Jan 17;65(Pt 2):o321. doi: 10.1107/S1600536809001056 (PMC2968364; doi:10.1107/S1600536809001056)
Supplement: Supplementary file 2 [file e-65-0o321-Isup2.hkl]

# 
# h,k,l, Fc-squared, Fo-squared, sigma(Fo-squared) and status flag 
# 
data_I
_shelx_title '  YNU3_1' 
_shelx_refln_list_code          4 
_shelx_F_calc_maximum      255.89 
_exptl_crystal_F_000      1080.00 
_reflns_d_resolution_high  0.8305 
 
loop_ 
 _symmetry_equiv_pos_as_xyz 
 'x, y, z' 
 '-x, y+1/2, -z+1/2' 
 '-x, -y, -z' 
 'x, -y-1/2, z-1/2' 
 
_cell_length_a    19.8286 
_cell_length_b     8.8549 
_cell_length_c    16.7501 
_cell_angle_alpha  90.000 
_cell_angle_beta  104.757 
_cell_angle_gamma  90.000 
 
_shelx_F_squared_multiplier     1.000 
 
loop_ 
 _refln_index_h 
 _refln_index_k 
 _refln_index_l 
 _refln_F_squared_calc 
 _refln_F_squared_meas 
 _refln_F_squared_sigma 
 _refln_observed_status 
   2   0   0    44017.09    27213.87    499.31 o 
   3   0   0     3566.63     3212.88     71.08 o 
   4   0   0     7127.27     5158.65     78.61 o 
   5   0   0     1941.06     1652.76     35.11 o 
   6   0   0    10146.46     7865.06    232.17 o 
   7   0   0     1105.60     1249.83     32.84 o 
   8   0   0      711.46      509.65     18.01 o 
   9   0   0       73.93       86.56      4.13 o 
  10   0   0     1158.92     1107.46     32.67 o 
  11   0   0        8.03        5.41      1.34 o 
  12   0   0      102.61      137.63      4.58 o 
  13   0   0      114.18       99.94      4.72 o 
  14   0   0       16.33       31.23      7.34 o 
  15   0   0      152.64      172.14     18.14 o 
  16   0   0       38.65       83.34     13.53 o 
  17   0   0       71.78      101.03     13.32 o 
  18   0   0        0.22        2.68      5.00 o 
  19   0   0        0.20        0.90      3.90 o 
  20   0   0       37.15       68.34     46.46 o 
  21   0   0        0.46        0.11      2.63 o 
  22   0   0        2.18        2.19      3.71 o 
  23   0   0        6.00       15.63      4.59 o 
   1   1   0      884.99      894.88      6.02 o 
   2   1   0     9909.49     7858.97     93.45 o 
   3   1   0      381.63      315.60      4.01 o 
   4   1   0        7.38        4.94      1.05 o 
   5   1   0     2931.66     2839.55     33.22 o 
   6   1   0      589.35      486.95      6.47 o 
   7   1   0      634.87      677.63      8.98 o 
   8   1   0        0.26        1.22      0.68 o 
   9   1   0      500.74      505.21     10.30 o 
  10   1   0      157.62      142.88      2.75 o 
  11   1   0       38.74       35.10      1.93 o 
  12   1   0      222.32      220.45      4.74 o 
  13   1   0       49.08       40.70      3.34 o 
  14   1   0       33.60       47.98      4.45 o 
  15   1   0        0.07        3.43      3.44 o 
  16   1   0        2.21        2.21      3.30 o 
  17   1   0       62.42       82.53      8.42 o 
  18   1   0       66.81       95.81      8.66 o 
  19   1   0        0.25       -0.41      2.67 o 
  20   1   0        5.61       -0.11      2.12 o 
  21   1   0        2.25        0.59      2.28 o 
  22   1   0        1.94        2.22      2.49 o 
   0   2   0    14984.93    12482.64    211.64 o 
   1   2   0    10422.09     9052.66    100.89 o 
   2   2   0     5918.93     5162.73     51.83 o 
   3   2   0      181.24      155.63      2.78 o 
   4   2   0      662.90      584.94      5.66 o 
   5   2   0        0.74        2.17      0.69 o 
   6   2   0      907.43      964.18      9.89 o 
   7   2   0       49.44       55.84      1.91 o 
   8   2   0      317.16      399.51      5.52 o 
   9   2   0      318.63      366.04      5.01 o 
  10   2   0      827.02      934.21     18.06 o 
  11   2   0      167.69      199.91      5.05 o 
  12   2   0      113.01      124.08      4.23 o 
  13   2   0       83.16       80.67      4.73 o 
  14   2   0      262.46      341.88     10.88 o 
  15   2   0       27.04       29.42      4.29 o 
  16   2   0      237.12      297.24     13.74 o 
  17   2   0      174.44      243.22     12.61 o 
  18   2   0       54.19       72.64     26.45 o 
  19   2   0        2.59        0.31      2.35 o 
  20   2   0        5.53        0.59      2.35 o 
  21   2   0        0.20       -0.86      2.13 o 
  22   2   0        3.12        2.84      2.12 o 
   1   3   0        3.38        3.68      0.73 o 
   2   3   0       86.29       62.25      1.58 o 
   3   3   0      500.49      320.28      3.77 o 
   4   3   0      119.98      109.76      2.02 o 
   5   3   0     1078.20      923.95      9.48 o 
   6   3   0       20.66       22.70      1.23 o 
   7   3   0       62.85       54.83      1.83 o 
   8   3   0        0.12        0.80      0.70 o 
   9   3   0     2520.59     2348.43     41.44 o 
  10   3   0        6.60       13.25      1.73 o 
  11   3   0      585.67      668.24     13.18 o 
  12   3   0       88.33      107.36      4.90 o 
  13   3   0      246.61      248.21      8.04 o 
  14   3   0       17.56       19.81      3.67 o 
  15   3   0      323.79      442.95     13.83 o 
  16   3   0       11.31       17.93      3.93 o 
  17   3   0        1.04       -0.61      2.63 o 
  18   3   0        3.00        0.85      2.53 o 
  19   3   0       11.26        1.38      2.70 o 
  20   3   0        2.78        1.83      2.39 o 
  21   3   0        2.06        2.23      2.42 o 
  22   3   0        0.86        0.02      1.71 o 
   0   4   0     1237.64     1183.08     20.65 o 
   1   4   0      106.32      123.08      2.60 o 
   2   4   0      131.86      127.41      2.77 o 
   3   4   0       17.26       15.18      0.77 o 
   4   4   0       53.87       55.22      1.82 o 
   5   4   0       81.08       64.62      1.95 o 
   6   4   0      506.84      484.18      8.26 o 
   7   4   0       21.90       19.98      1.61 o 
   8   4   0       71.24       72.41      2.52 o 
   9   4   0      773.48      735.35     17.68 o 
  10   4   0      175.86      171.03      6.75 o 
  11   4   0      234.84      233.88      8.44 o 
  12   4   0      238.88      282.14      9.45 o 
  13   4   0       32.27       32.87      4.80 o 
  14   4   0      170.07      188.21      9.53 o 
  15   4   0        7.20       11.21      3.96 o 
  17   4   0       38.86       51.01     18.74 o 
  18   4   0        0.38       -0.22      2.95 o 
  19   4   0        0.20        0.16      2.41 o 
  20   4   0        3.87        7.27      3.82 o 
  21   4   0        5.73        5.40      4.69 o 
   1   5   0      581.84      501.44      8.33 o 
   2   5   0       74.34       50.24      2.68 o 
   3   5   0      114.31      107.34      3.52 o 
   4   5   0        4.96        4.11      1.40 o 
   5   5   0      270.71      274.05      5.53 o 
   6   5   0      234.39      258.40      5.68 o 
   7   5   0      152.58      136.01      4.25 o 
   8   5   0      242.43      256.93      9.50 o 
   9   5   0      385.72      385.49     14.16 o 
  10   5   0       18.43       14.82      3.92 o 
  11   5   0      106.03      139.85      9.41 o 
  12   5   0        3.84        2.55      2.96 o 
  13   5   0       43.31       52.57      6.00 o 
  14   5   0        7.55        5.93      3.02 o 
  15   5   0       55.65       70.62     10.05 o 
  16   5   0       12.91       12.50      8.78 o 
  17   5   0        0.44        0.25      1.93 o 
  18   5   0        5.36        5.40      2.71 o 
  19   5   0        7.17        8.64      2.60 o 
  20   5   0        0.00       -0.01      2.54 o 
   0   6   0       61.03       59.78      4.99 o 
   1   6   0        1.17        0.83      1.39 o 
   2   6   0      126.87      127.68      4.92 o 
   3   6   0       49.30       62.55      3.75 o 
   4   6   0      380.82      356.37      8.30 o 
   5   6   0       41.51       40.21      3.13 o 
   6   6   0       24.37       27.10      4.80 o 
   7   6   0        0.03        0.75      1.98 o 
   8   6   0        1.94        6.38      3.35 o 
   9   6   0       15.92       14.03      4.26 o 
  10   6   0        4.54        9.08      4.22 o 
  11   6   0       31.64       43.88      5.95 o 
  12   6   0        3.21        2.63      2.92 o 
  13   6   0        2.01        0.89      2.35 o 
  14   6   0        6.07        4.18      3.98 o 
  15   6   0        0.14        0.85      2.26 o 
  16   6   0       30.95       45.86     13.82 o 
  17   6   0        7.38       11.94      3.85 o 
  18   6   0        2.76        1.97      2.22 o 
   1   7   0       29.26       24.17      4.33 o 
   2   7   0       49.17       52.44      4.50 o 
   3   7   0       34.46       26.93      4.81 o 
   4   7   0        0.01        0.32      1.94 o 
   5   7   0       92.97      100.64      7.55 o 
   6   7   0       21.29       24.52      4.64 o 
   7   7   0       22.85       24.09      4.67 o 
   8   7   0       35.82       42.88      5.92 o 
   9   7   0        4.77        5.76      3.52 o 
  10   7   0        0.03        1.26      2.53 o 
  11   7   0       10.08        5.82      3.53 o 
  12   7   0        3.09        2.54      2.80 o 
  13   7   0        0.03        0.93      2.66 o 
  14   7   0        2.80        2.30      2.60 o 
  15   7   0        5.04        7.17      3.02 o 
  16   7   0        0.04        0.10      1.34 o 
  17   7   0        0.01        1.36      2.67 o 
   0   8   0       48.02       26.11     13.23 o 
   1   8   0        0.01        0.57      1.64 o 
   2   8   0       38.07       36.97      5.47 o 
   3   8   0        1.44        4.47      2.47 o 
   4   8   0        5.55        3.09      2.90 o 
   5   8   0        9.03        4.42      3.08 o 
   6   8   0        0.58        1.05      2.17 o 
   7   8   0        0.29        0.21      1.85 o 
   8   8   0       21.28       14.47      5.13 o 
   9   8   0        0.34        1.50      3.25 o 
  10   8   0       43.99       43.77     11.24 o 
  11   8   0        6.86        6.35      3.21 o 
  12   8   0        6.04       10.16      4.11 o 
  13   8   0        2.01        3.60      2.43 o 
  14   8   0        1.12        1.08      1.91 o 
  15   8   0        0.19        0.22      1.77 o 
   1   9   0       26.98        9.34      6.64 o 
   2   9   0        4.76        0.73      1.60 o 
   3   9   0       18.00       12.07      5.21 o 
   4   9   0       30.23       24.91      9.01 o 
   5   9   0       30.32       29.36     10.28 o 
   6   9   0        0.09        0.44      1.84 o 
   7   9   0       12.59       14.90      4.89 o 
   8   9   0        6.29        9.93      3.35 o 
   9   9   0        6.86       10.71      3.49 o 
  10   9   0        0.14       -2.02      2.02 o 
  11   9   0       13.19       11.36      6.55 o 
  12   9   0        0.03       -1.68      2.20 o 
   0  10   0        3.91        3.21      2.38 o 
   1  10   0        0.04       -0.05      0.96 o 
   2  10   0        3.77        3.82      2.05 o 
   3  10   0        2.85        6.15      2.29 o 
   4  10   0        3.92        4.65      2.35 o 
   5  10   0        0.39       -1.45      1.95 o 
   6  10   0        0.08        0.95      1.97 o 
   7  10   0        3.24        1.69      2.15 o 
   8  10   0        4.30        1.33      2.02 o 
 -23   1   1        1.23        5.05      2.67 o 
 -22   1   1        1.83        0.76      2.58 o 
 -21   1   1        1.42        0.07      2.11 o 
 -18   1   1        6.45        5.76      4.73 o 
 -17   1   1       43.54       53.61      7.50 o 
 -16   1   1      557.42      750.07     24.04 o 
 -15   1   1      220.43      263.54     10.08 o 
 -14   1   1       65.92       80.94      5.87 o 
 -13   1   1      130.34      121.48      3.92 o 
 -12   1   1       34.72       37.83      2.12 o 
 -11   1   1        4.65        4.12      1.03 o 
 -10   1   1      778.31      827.47     15.52 o 
  -9   1   1       19.96       23.56      1.44 o 
  -8   1   1      726.83      662.58     10.75 o 
  -7   1   1       16.52       19.01      1.26 o 
  -6   1   1     3463.40     2818.68     38.47 o 
  -5   1   1      418.22      320.27      4.58 o 
  -4   1   1     5566.45     4971.81     51.21 o 
  -3   1   1     6012.75     5008.84     48.51 o 
  -2   1   1       49.28       48.65      0.94 o 
  -1   1   1     1681.20     1372.81      9.03 o 
   0   1   1     4271.85     3751.34     32.87 o 
   1   1   1     6653.10     5414.30     51.79 o 
   2   1   1     3571.30     3088.93     27.83 o 
   3   1   1        3.04        8.42      0.99 o 
   4   1   1    24932.46    20740.57    283.65 o 
   5   1   1     2776.24     2257.90     28.64 o 
   6   1   1      432.14      381.26      5.82 o 
   7   1   1     3883.52     3524.87     65.11 o 
   8   1   1      217.80      195.62      3.75 o 
   9   1   1      731.29      804.07     17.93 o 
  10   1   1      133.16      130.05      2.83 o 
  11   1   1       79.85       66.97      2.38 o 
  12   1   1       98.41       93.82      3.19 o 
  13   1   1       15.61       15.22      2.60 o 
  14   1   1      218.61      256.11     12.45 o 
  15   1   1       27.41       32.74      6.51 o 
  16   1   1      120.13      133.45     10.31 o 
  17   1   1        1.15        4.18      3.72 o 
  18   1   1        0.32        0.00      1.82 o 
  19   1   1        4.28        0.19      2.23 o 
  20   1   1        0.16        0.01      1.75 o 
  21   1   1        0.15        2.13      2.50 o 
  22   1   1        3.31        2.40      2.29 o 
 -22   2   1        1.99        1.91      2.26 o 
 -21   2   1        8.47        0.23      1.66 o 
 -20   2   1        0.48        0.84      2.63 o 
 -19   2   1        0.62       -0.85      2.71 o 
 -18   2   1       11.98        2.03      3.25 o 
 -17   2   1        2.26        1.03      2.64 o 
 -16   2   1      123.53      133.68      7.95 o 
 -15   2   1      278.33      325.36     12.35 o 
 -14   2   1       56.11       60.77      5.06 o 
 -13   2   1      312.09      360.17     10.65 o 
 -12   2   1       53.06       47.54      2.39 o 
 -11   2   1      736.20      735.25     13.80 o 
 -10   2   1       62.33       73.44      2.27 o 
  -9   2   1      151.61      115.76      2.42 o 
  -8   2   1       82.47       82.25      2.00 o 
  -7   2   1      756.41      556.05      6.81 o 
  -6   2   1     1535.86     1322.19     12.12 o 
  -5   2   1     2228.40     1726.31     15.26 o 
  -4   2   1     6141.30     5197.21     50.89 o 
  -3   2   1       99.53       81.38      2.34 o 
  -2   2   1     6411.40     5643.18     54.50 o 
  -1   2   1    65480.66    49331.60    928.99 o 
   0   2   1     3445.30     2957.74     30.75 o 
   1   2   1     4097.72     3469.18     34.31 o 
   2   2   1     1571.33     1234.80     11.77 o 
   3   2   1      404.85      305.59      3.78 o 
   4   2   1     3472.13     2694.40     25.64 o 
   5   2   1       32.77       55.22      1.57 o 
   6   2   1        7.53       10.58      0.99 o 
   7   2   1      724.44      735.09     10.30 o 
   8   2   1      239.34      261.88      4.22 o 
   9   2   1      144.24      150.15      3.27 o 
  10   2   1       90.93       95.77      2.86 o 
  11   2   1      112.89      147.13      3.68 o 
  12   2   1        0.09        0.01      1.03 o 
  13   2   1      170.83      188.00      6.68 o 
  14   2   1        7.18        4.40      2.45 o 
  15   2   1       35.16       44.91      6.31 o 
  16   2   1       12.46       23.05      6.09 o 
  17   2   1        0.49        1.05      2.99 o 
  18   2   1        0.36        0.04      1.99 o 
  20   2   1        3.25       -0.20      1.97 o 
  21   2   1        0.93        1.53      2.16 o 
  22   2   1        5.82        5.17      5.33 o 
 -22   3   1        0.83        2.06      2.73 o 
 -21   3   1        0.85        1.56      1.87 o 
 -20   3   1        0.36        0.85      2.20 o 
 -19   3   1        6.75        0.69      2.46 o 
 -18   3   1        8.71        4.38      3.04 o 
 -17   3   1        4.34        3.28      2.60 o 
 -16   3   1        5.83        6.46      3.22 o 
 -15   3   1       48.83       60.45      5.57 o 
 -14   3   1       75.67       69.77      5.90 o 
 -13   3   1       87.15       96.55      5.79 o 
 -12   3   1       10.45       11.54      2.15 o 
 -11   3   1       16.06       11.66      1.47 o 
 -10   3   1       12.97       10.45      1.29 o 
  -9   3   1       43.47       30.02      1.65 o 
  -8   3   1      411.64      417.07      6.21 o 
  -7   3   1       50.81       53.65      1.78 o 
  -6   3   1       82.70       80.15      1.95 o 
  -5   3   1        9.26        9.90      0.88 o 
  -4   3   1     1567.97     1376.67     12.80 o 
  -3   3   1      280.41      232.23      3.28 o 
  -2   3   1       53.78       69.57      2.10 o 
  -1   3   1      778.65      670.31      7.51 o 
   0   3   1     1223.07      980.93     10.39 o 
   1   3   1      160.88      103.19      2.33 o 
   2   3   1      280.77      250.61      3.29 o 
   3   3   1      569.26      521.85      5.63 o 
   4   3   1      137.49      118.68      2.70 o 
   5   3   1      161.19      123.64      2.34 o 
   6   3   1      355.08      329.74      4.16 o 
   7   3   1       82.44       78.13      2.01 o 
   8   3   1        2.84        3.32      0.76 o 
   9   3   1      163.55      168.68      3.71 o 
  10   3   1      101.89       88.82      2.87 o 
  11   3   1       38.87       40.02      2.64 o 
  12   3   1       53.26       48.16      3.86 o 
  13   3   1       80.16      106.51      5.56 o 
  14   3   1      116.09      153.20      7.24 o 
  15   3   1       81.71      108.50      6.60 o 
  16   3   1        7.97       14.73      4.49 o 
  18   3   1        6.47        0.80      2.52 o 
  19   3   1        0.07       -0.11      2.05 o 
  20   3   1        4.14        5.30      3.62 o 
  21   3   1        0.60       -0.11      1.14 o 
 -21   4   1        3.65        7.44      3.56 o 
 -20   4   1        3.25        6.55      4.37 o 
 -19   4   1       26.73        8.70      4.96 o 
 -18   4   1        0.58        0.84      2.45 o 
 -17   4   1       70.07      107.16      8.08 o 
 -16   4   1       23.81       29.11      5.25 o 
 -15   4   1       51.24       76.08      7.13 o 
 -14   4   1        1.07        1.32      2.87 o 
 -13   4   1        6.23       12.82      3.52 o 
 -12   4   1        2.00        6.45      2.74 o 
 -11   4   1      260.88      303.74     11.05 o 
 -10   4   1        0.06       -0.35      1.38 o 
  -9   4   1      137.61      143.35      3.77 o 
  -8   4   1        1.38        0.37      0.87 o 
  -7   4   1      563.14      521.10      7.35 o 
  -6   4   1      318.72      307.41      5.03 o 
  -5   4   1     1005.88      885.24     10.74 o 
  -4   4   1       11.21       12.96      1.47 o 
  -3   4   1      502.35      453.84      6.25 o 
  -2   4   1       92.49       86.75      2.65 o 
  -1   4   1     1106.92      806.42     10.85 o 
   0   4   1      104.05       61.23      2.68 o 
   1   4   1       84.82       74.10      2.13 o 
   2   4   1      907.27      895.48     10.61 o 
   3   4   1     1653.90     1561.23     17.52 o 
   4   4   1        9.44        6.71      0.82 o 
   5   4   1      477.49      409.93      5.88 o 
   6   4   1        2.42        1.98      0.74 o 
   7   4   1      266.58      230.26      5.84 o 
   8   4   1      265.41      255.57      5.58 o 
   9   4   1      955.37      966.89     21.54 o 
  10   4   1      116.17      120.88      5.13 o 
  11   4   1      138.65      137.51      6.33 o 
  12   4   1       14.82       17.73      3.95 o 
  13   4   1      411.63      471.01     14.15 o 
  14   4   1       20.21       22.08      4.17 o 
  15   4   1      422.39      519.28     17.37 o 
  16   4   1        3.20        2.05      2.76 o 
  18   4   1        0.07        0.31      2.65 o 
  19   4   1       12.79       22.02      5.31 o 
  20   4   1        5.27        6.58      3.13 o 
  21   4   1        0.57       -0.03      2.40 o 
 -20   5   1        0.03        0.73      1.85 o 
 -19   5   1        2.28        4.19      2.79 o 
 -18   5   1        0.35        0.15      1.71 o 
 -17   5   1        9.99       13.21      6.24 o 
 -16   5   1        0.11       -0.92      2.58 o 
 -15   5   1       19.17        7.85      4.98 o 
 -14   5   1      109.17      113.54      7.31 o 
 -13   5   1        1.43        2.66      2.54 o 
 -12   5   1      343.04      383.16     18.41 o 
 -11   5   1       20.61       25.43      4.24 o 
 -10   5   1      506.19      509.91     24.11 o 
  -9   5   1        3.54        4.71      2.92 o 
  -8   5   1      212.36      174.16      6.61 o 
  -7   5   1      246.76      270.65      6.02 o 
  -6   5   1      301.85      280.73      5.76 o 
  -5   5   1      526.50      613.88      9.58 o 
  -4   5   1      175.08      153.87      4.42 o 
  -3   5   1        6.83        4.30      1.43 o 
  -2   5   1      208.81      202.62      4.69 o 
  -1   5   1       22.26       19.80      2.31 o 
   0   5   1        1.33        1.11      1.09 o 
   1   5   1        0.11        1.78      1.17 o 
   2   5   1      415.50      405.99      7.23 o 
   3   5   1      919.60      849.72     11.64 o 
   4   5   1       83.15       86.06      3.39 o 
   5   5   1       31.61       31.60      2.46 o 
   6   5   1       11.93       13.63      2.49 o 
   7   5   1       27.63       36.44      4.30 o 
   8   5   1      376.65      383.88     11.45 o 
   9   5   1        3.16        5.44      2.70 o 
  10   5   1       96.63      114.22      7.79 o 
  11   5   1       24.48       24.90      5.10 o 
  12   5   1       11.52        9.63      4.00 o 
  13   5   1       64.62       66.56      7.32 o 
  14   5   1       20.79       13.21      4.18 o 
  15   5   1        0.04       -0.20      1.79 o 
  16   5   1       25.86       23.35     16.62 o 
  17   5   1        6.44        8.71      3.60 o 
  18   5   1        2.61        4.86      3.38 o 
  19   5   1        0.77       -1.48      2.15 o 
  20   5   1        1.47       -0.01      2.42 o 
 -18   6   1        0.31        0.13      1.85 o 
 -17   6   1        0.01        1.96      2.88 o 
 -16   6   1        1.16        1.56      2.85 o 
 -15   6   1        0.39        0.66      2.21 o 
 -14   6   1        4.73        5.25      3.61 o 
 -13   6   1        7.00        4.23      3.18 o 
 -12   6   1        2.29        2.96      3.07 o 
 -11   6   1        0.11        1.83      2.77 o 
 -10   6   1       45.28       51.46      6.26 o 
  -9   6   1      128.35      142.23      8.77 o 
  -8   6   1       10.59        6.67      3.49 o 
  -7   6   1      446.85      435.47     12.10 o 
  -6   6   1        2.49        1.23      1.80 o 
  -5   6   1       52.18       34.66      5.99 o 
  -4   6   1        0.01        0.76      1.50 o 
  -3   6   1        5.51        3.95      1.86 o 
  -2   6   1        0.74        1.02      1.52 o 
  -1   6   1      220.64      184.34      5.31 o 
   0   6   1       15.22       11.35      2.35 o 
   1   6   1       63.26       56.18      3.64 o 
   2   6   1       50.38       40.94      3.32 o 
   3   6   1      285.11      271.14      7.06 o 
   4   6   1       64.05       53.69      3.45 o 
   5   6   1       84.50       73.96      5.71 o 
   6   6   1        5.97        3.97      2.63 o 
   7   6   1       15.06       16.08      3.72 o 
   8   6   1       57.64       61.82      5.69 o 
   9   6   1       61.20       77.37      6.85 o 
  10   6   1       31.16       37.24      5.47 o 
  11   6   1       11.26       11.99      4.01 o 
  12   6   1       18.32       19.68      4.50 o 
  13   6   1        7.90        6.72      4.18 o 
  14   6   1        3.08        0.62      2.46 o 
  15   6   1        3.90        2.42      2.95 o 
  16   6   1        0.69       -0.90      2.10 o 
  17   6   1        0.19       -0.34      1.73 o 
  18   6   1        0.01       -0.02      2.96 o 
 -17   7   1        0.10        0.06      1.23 o 
 -16   7   1        7.59        6.73      4.40 o 
 -15   7   1        8.05       10.71      3.51 o 
 -14   7   1       37.98       36.13     15.56 o 
 -13   7   1        0.37       -0.16      1.86 o 
 -12   7   1       14.09        9.76      5.54 o 
 -11   7   1        1.45        2.03      2.78 o 
 -10   7   1       16.13       16.45      5.27 o 
  -9   7   1        1.73        2.44      2.99 o 
  -8   7   1       39.15       43.26      6.01 o 
  -7   7   1        8.70        9.41      3.96 o 
  -6   7   1       63.50       62.94      5.00 o 
  -5   7   1        0.03        0.16      1.40 o 
  -4   7   1        2.74        1.30      2.10 o 
  -3   7   1       10.66        8.62      3.04 o 
  -2   7   1       97.30       98.43      5.69 o 
  -1   7   1        0.02       -0.35      1.65 o 
   0   7   1      334.29      304.55     10.20 o 
   1   7   1        6.69        5.65      2.46 o 
   2   7   1      243.22      268.18      8.99 o 
   3   7   1       65.53       62.55      4.95 o 
   4   7   1      701.92      776.74     22.21 o 
   5   7   1        1.89        2.10      2.79 o 
   6   7   1      238.16      249.72     10.69 o 
   7   7   1       14.27       23.84      4.81 o 
   8   7   1      184.65      206.86     10.50 o 
   9   7   1       45.28       61.95      7.46 o 
  10   7   1      113.41      154.78      9.14 o 
  11   7   1       29.30       27.30      8.35 o 
  12   7   1       40.63       42.05      9.77 o 
  13   7   1       18.09       11.04      6.45 o 
  14   7   1       12.73       12.48      3.56 o 
  15   7   1        2.77        3.59      2.25 o 
  16   7   1        3.35        6.61      4.43 o 
 -15   8   1        0.20        0.97      2.25 o 
 -14   8   1        0.65        1.33      2.10 o 
 -13   8   1        4.40        3.29      2.56 o 
 -12   8   1       22.92       27.41      5.39 o 
 -11   8   1        1.12        3.88      2.90 o 
 -10   8   1       59.59       72.88      6.75 o 
  -9   8   1        7.55        5.32      3.51 o 
  -8   8   1       78.14       89.28      7.47 o 
  -7   8   1       14.83        8.33      5.06 o 
  -6   8   1      132.29      154.91      9.35 o 
  -5   8   1      140.63      163.77      8.80 o 
  -4   8   1       68.92       79.11      5.54 o 
  -3   8   1      200.71      206.53      8.21 o 
  -2   8   1        4.40        4.24      2.49 o 
  -1   8   1      121.07      129.47      6.80 o 
   0   8   1        7.53        6.80      2.84 o 
   1   8   1      142.19      140.22      8.17 o 
   2   8   1       22.80       21.17      4.43 o 
   3   8   1       88.58      107.13      8.75 o 
   4   8   1        5.26        8.02      3.47 o 
   5   8   1        5.98        6.72      3.33 o 
   6   8   1        0.90        2.28      2.61 o 
   7   8   1        8.38        9.85      3.98 o 
   8   8   1       12.32        9.16      3.70 o 
   9   8   1        8.59        9.30      3.76 o 
  10   8   1        4.26        5.03      3.08 o 
  11   8   1        0.76        2.66      2.72 o 
  12   8   1        0.07        0.17      1.85 o 
  13   8   1        0.07        0.24      2.07 o 
  14   8   1        1.97        2.72      2.55 o 
 -12   9   1        0.02       -0.03      1.30 o 
 -11   9   1        3.07        2.92      2.32 o 
 -10   9   1        2.01        1.98      2.36 o 
  -9   9   1        4.87        6.53      3.66 o 
  -8   9   1       19.57       24.33      4.30 o 
  -7   9   1        0.11        0.49      2.03 o 
  -6   9   1       25.37       19.79     10.24 o 
  -5   9   1       18.03        6.31      3.90 o 
  -4   9   1        4.81        1.03      2.23 o 
  -3   9   1       17.49        5.48      3.74 o 
  -2   9   1        5.49        2.38      2.02 o 
  -1   9   1        4.55        1.93      1.94 o 
   0   9   1        0.55        1.80      1.85 o 
   1   9   1        8.35        9.92      3.34 o 
   2   9   1        0.53        1.27      2.26 o 
   3   9   1        9.60        8.49      3.38 o 
   4   9   1        9.47        8.49      4.00 o 
   5   9   1        6.72        5.24      2.86 o 
   6   9   1        3.69        3.12      2.43 o 
   7   9   1        0.34       -0.07      1.64 o 
   8   9   1        0.08       -2.25      2.30 o 
   9   9   1        1.68        1.78      3.59 o 
  10   9   1        1.42       -1.47      2.43 o 
  11   9   1        1.56        1.49      2.13 o 
  12   9   1        6.75        4.67      4.76 o 
  -8  10   1        0.03        0.08      1.64 o 
  -7  10   1        1.02        0.97      1.44 o 
  -6  10   1        1.56        1.37      1.84 o 
  -5  10   1        2.78        3.51      2.35 o 
  -4  10   1        1.93        3.16      1.96 o 
  -3  10   1       26.00       37.88      3.90 o 
  -2  10   1        1.51        1.87      1.51 o 
  -1  10   1       27.60       32.81      4.65 o 
   0  10   1        0.02       -0.75      1.51 o 
   1  10   1       10.42        8.98      2.83 o 
   2  10   1        3.12        5.57      2.28 o 
   3  10   1        0.21        0.19      0.90 o 
   4  10   1        1.19        2.24      2.10 o 
   5  10   1        2.31        1.15      2.13 o 
   6  10   1        0.19        0.03      1.48 o 
   7  10   1       15.88       11.13      6.66 o 
 -23   0   2        0.00        2.71      3.63 o 
 -22   0   2        1.74        7.39      6.91 o 
 -21   0   2        0.02        0.44      3.26 o 
 -20   0   2        5.30       -0.29      3.35 o 
 -19   0   2      124.02      176.38     16.21 o 
 -18   0   2      123.13      203.17     18.07 o 
 -17   0   2      366.17      434.08     25.44 o 
 -16   0   2      665.71      790.75     35.10 o 
 -15   0   2       17.87       20.70      4.56 o 
 -14   0   2      200.93      228.69      8.36 o 
 -13   0   2       83.72       85.25      4.59 o 
 -12   0   2      179.87      177.68      5.58 o 
 -11   0   2       48.41       52.31      3.29 o 
 -10   0   2       44.23       33.28      2.12 o 
  -9   0   2       86.22       59.14      2.49 o 
  -8   0   2      247.96      239.31      7.00 o 
  -7   0   2       23.15       19.19      1.52 o 
  -6   0   2     5157.16     4430.76    117.74 o 
  -5   0   2      391.70      415.32      6.53 o 
  -4   0   2      269.61      258.71      3.24 o 
  -3   0   2     1706.57     1374.52     16.30 o 
  -2   0   2    18353.75    14566.53    239.19 o 
  -1   0   2     4010.49     3338.01     45.72 o 
   0   0   2      165.80      106.27      2.12 o 
   1   0   2      206.83      242.86      2.91 o 
   2   0   2     3301.44     2274.26     52.06 o 
   3   0   2    18896.98    15512.59    290.53 o 
   4   0   2     1792.46     1518.05     24.57 o 
   5   0   2      333.56      140.06      3.37 o 
   6   0   2      493.71      419.01     11.10 o 
   7   0   2      127.39      151.54      3.81 o 
   8   0   2     3608.82     3882.67    100.85 o 
   9   0   2     3364.30     3351.17     88.46 o 
  10   0   2       17.51       12.81      1.75 o 
  11   0   2       62.53       54.10      4.14 o 
  12   0   2       57.22       73.39      9.16 o 
  13   0   2      112.46      163.62      8.42 o 
  14   0   2      342.03      415.44     32.82 o 
  15   0   2       42.25       56.54      9.58 o 
  16   0   2      163.32      188.84     15.65 o 
  17   0   2        3.30        5.81      6.71 o 
  18   0   2       62.44      103.24     12.14 o 
  19   0   2        0.08       -0.32      3.10 o 
  20   0   2       13.92       -0.51      3.18 o 
  21   0   2       15.31       15.66     14.25 o 
  22   0   2       10.76        0.39      3.46 o 
 -23   1   2        0.39        3.23      2.52 o 
 -22   1   2        0.54        3.15      3.12 o 
 -21   1   2        2.38        0.13      1.99 o 
 -20   1   2        1.85       -0.24      2.21 o 
 -19   1   2        1.16       -0.18      2.02 o 
 -18   1   2       27.31       32.38      8.07 o 
 -17   1   2      133.67      178.17      9.85 o 
 -16   1   2      103.09      131.46      8.01 o 
 -15   1   2      184.02      201.21      8.77 o 
 -14   1   2       37.74       36.57      3.09 o 
 -13   1   2        0.26        2.88      1.36 o 
 -12   1   2        3.39        2.99      1.32 o 
 -11   1   2        8.26       11.13      1.38 o 
 -10   1   2       13.19        6.95      1.18 o 
  -9   1   2      316.74      298.87      4.61 o 
  -8   1   2      108.85      133.38      2.30 o 
  -7   1   2      492.94      408.07      5.37 o 
  -6   1   2       17.62       25.09      1.38 o 
  -5   1   2      575.23      412.39      5.11 o 
  -4   1   2      187.03      143.97      2.50 o 
  -3   1   2     6650.13     5389.71     49.95 o 
  -2   1   2     3488.76     2704.90     21.63 o 
  -1   1   2     1597.52     1444.48     11.07 o 
   0   1   2      121.03      192.59      2.58 o 
   1   1   2     1676.69     1170.75      9.47 o 
   2   1   2       49.85       39.44      0.93 o 
   3   1   2    14841.68    12182.73    150.72 o 
   4   1   2      956.55      779.76      9.87 o 
   5   1   2        5.25        7.87      0.84 o 
   6   1   2     5757.88     5032.89     69.00 o 
   7   1   2       79.69      106.45      2.08 o 
   8   1   2     2450.00     2549.06     47.74 o 
   9   1   2      184.40      155.47      3.15 o 
  10   1   2       84.70      106.69      2.88 o 
  11   1   2       27.27       23.60      1.84 o 
  12   1   2        3.53        2.94      1.52 o 
  13   1   2        2.85        3.63      2.39 o 
  14   1   2       69.95       80.00      7.33 o 
  15   1   2        1.21        0.80      2.52 o 
  16   1   2        0.31        0.98      2.74 o 
  17   1   2        1.15        2.79      3.59 o 
  18   1   2        0.04        0.02      1.83 o 
  19   1   2        0.13       -0.16      2.01 o 
  20   1   2        0.48        0.80      2.23 o 
  21   1   2        3.07        2.83      2.48 o 
  22   1   2        0.04       -0.06      1.47 o 
 -23   2   2        0.60        3.06      2.95 o 
 -22   2   2        4.25        5.24      3.77 o 
 -21   2   2        0.65        0.85      2.50 o 
 -20   2   2       20.62        2.96      3.41 o 
 -19   2   2        1.09        0.60      2.66 o 
 -18   2   2        8.90        3.06      2.90 o 
 -17   2   2        4.92        6.55      3.28 o 
 -16   2   2        8.30       13.50      3.80 o 
 -15   2   2       42.49       57.05      5.68 o 
 -14   2   2      122.44      131.75      6.81 o 
 -13   2   2       46.96       54.91      3.08 o 
 -12   2   2      105.79      104.47      3.38 o 
 -11   2   2      133.97      118.23      3.05 o 
 -10   2   2      137.18      117.68      2.79 o 
  -9   2   2     1149.35     1016.42     13.38 o 
  -8   2   2      207.55      218.30      3.55 o 
  -7   2   2      655.10      537.07      6.84 o 
  -6   2   2      226.53      148.01      2.69 o 
  -5   2   2        2.88        5.58      0.92 o 
  -4   2   2     1915.14     1878.99     16.29 o 
  -3   2   2    14759.89    12942.21    150.73 o 
  -2   2   2     6788.10     5585.02     62.26 o 
  -1   2   2    27389.68    23502.82    375.75 o 
   0   2   2    17230.34    14899.18    200.63 o 
   1   2   2     3070.77     2994.84     29.27 o 
   2   2   2    16117.17    14211.09    183.38 o 
   3   2   2     2913.03     2401.63     22.00 o 
   4   2   2     1471.35     1131.50      9.99 o 
   5   2   2     2202.58     1994.25     20.53 o 
   6   2   2     3349.09     2739.66     36.64 o 
   7   2   2      309.43      295.82      4.89 o 
   8   2   2     6596.52     6619.33    118.65 o 
   9   2   2      192.84      182.09      3.95 o 
  10   2   2       76.25       65.30      2.62 o 
  11   2   2        2.27        2.44      1.17 o 
  12   2   2      120.39      148.75      4.71 o 
  13   2   2        4.64        4.96      3.54 o 
  14   2   2      198.57      257.65     13.03 o 
  15   2   2        2.12        2.55      3.13 o 
  16   2   2       16.19       18.35      5.32 o 
  17   2   2        3.33       -0.30      2.26 o 
  18   2   2        6.00       -0.41      2.27 o 
  19   2   2        0.64       -0.11      1.86 o 
  20   2   2        2.42        3.39      3.04 o 
  21   2   2        0.56       -0.35      1.53 o 
 -22   3   2        0.90       -2.18      2.99 o 
 -21   3   2       10.25       12.10      5.98 o 
 -20   3   2        9.46        4.40      4.94 o 
 -19   3   2        2.39        0.91      2.64 o 
 -18   3   2       84.08      120.24      7.52 o 
 -17   3   2      137.63      190.19      9.23 o 
 -16   3   2        3.53        7.23      3.59 o 
 -15   3   2      233.05      277.48     11.88 o 
 -14   3   2        4.91        7.08      2.84 o 
 -13   3   2      413.77      476.98     14.20 o 
 -12   3   2      332.99      322.18      6.24 o 
 -11   3   2      345.24      351.42      5.72 o 
 -10   3   2      437.28      437.85      6.08 o 
  -9   3   2        2.28        6.82      1.18 o 
  -8   3   2      886.92      909.17      9.85 o 
  -7   3   2      860.47      810.74      8.36 o 
  -6   3   2     2077.25     2038.02     19.71 o 
  -5   3   2       85.59       74.44      1.57 o 
  -4   3   2     3332.57     3136.75     34.57 o 
  -3   3   2       27.19       16.79      1.37 o 
  -2   3   2     2018.96     1904.49     19.83 o 
  -1   3   2     5030.21     3974.00     43.53 o 
   0   3   2      200.97      172.41      3.79 o 
   1   3   2     3085.54     2824.76     26.79 o 
   2   3   2     5738.63     4712.27     49.81 o 
   3   3   2     1527.51     1202.94     11.54 o 
   4   3   2       10.46        7.85      0.78 o 
   5   3   2      515.42      570.86      6.62 o 
   6   3   2      576.30      463.15      5.42 o 
   7   3   2     1121.30     1128.69     15.54 o 
   8   3   2        0.61        1.77      1.05 o 
   9   3   2      655.42      660.29     11.80 o 
  10   3   2       34.24       34.74      2.19 o 
  11   3   2      191.42      214.95      5.03 o 
  12   3   2        0.36        2.08      1.81 o 
  13   3   2      364.11      421.02     11.26 o 
  14   3   2      123.63      132.95      8.16 o 
  15   3   2       50.21       56.27      6.32 o 
  16   3   2        1.72        6.79      3.62 o 
  17   3   2       15.82        2.86      3.57 o 
  18   3   2       13.67        2.41      2.98 o 
  19   3   2        8.61        4.20      3.86 o 
  20   3   2        4.31        1.42      2.05 o 
  21   3   2        1.04        0.02      1.72 o 
 -21   4   2        0.03        0.09      1.78 o 
 -20   4   2        1.04       -0.10      1.66 o 
 -19   4   2        2.84        1.91      3.11 o 
 -18   4   2       10.38        4.11      3.45 o 
 -17   4   2        3.22        2.24      3.06 o 
 -16   4   2        0.76        1.97      2.67 o 
 -15   4   2       22.39       25.47      5.16 o 
 -14   4   2       37.33       42.35     10.97 o 
 -13   4   2       54.35       63.34      5.60 o 
 -12   4   2      221.29      288.47     11.39 o 
 -11   4   2       49.86       51.28      3.25 o 
 -10   4   2       19.02       21.91      2.26 o 
  -9   4   2      164.91      159.54      4.28 o 
  -8   4   2      164.22      151.26      3.75 o 
  -7   4   2      290.10      269.37      4.59 o 
  -6   4   2       29.39       28.67      1.85 o 
  -5   4   2      663.28      568.97      7.31 o 
  -4   4   2      417.36      378.57      5.51 o 
  -3   4   2      391.23      305.26      5.06 o 
  -2   4   2       93.03       75.75      2.52 o 
  -1   4   2      473.95      400.05      5.83 o 
   0   4   2      126.10      142.41      3.28 o 
   1   4   2      180.49      160.89      3.24 o 
   2   4   2     2475.85     2225.17     24.57 o 
   3   4   2     1283.90     1174.28     14.59 o 
   4   4   2       81.56       78.61      2.01 o 
   5   4   2     1613.63     1498.82     22.00 o 
   6   4   2       20.74       24.10      1.72 o 
   7   4   2     1140.60     1150.36     20.33 o 
   8   4   2       44.60       50.29      2.48 o 
   9   4   2      282.19      295.71      6.80 o 
  10   4   2       55.54       51.01      3.17 o 
  11   4   2       26.38       25.23      3.06 o 
  12   4   2       59.34       59.13      4.64 o 
  13   4   2       29.65       33.21      3.85 o 
  14   4   2       12.65       12.37      3.81 o 
  15   4   2        5.28        5.23      2.80 o 
  16   4   2        9.97       -0.02      2.32 o 
  17   4   2        1.59       -0.09      2.09 o 
  18   4   2        2.40        1.55      2.74 o 
  19   4   2        0.16        3.33      2.74 o 
  20   4   2        1.53        3.42      3.15 o 
 -20   5   2        0.08        1.12      1.65 o 
 -19   5   2        1.38        4.87      2.68 o 
 -18   5   2        8.27        6.83      3.42 o 
 -17   5   2       14.66        9.28      4.70 o 
 -16   5   2        3.84        2.21      2.93 o 
 -15   5   2       52.74       55.25     21.09 o 
 -14   5   2        9.83       12.00      4.02 o 
 -13   5   2      128.83      159.08      8.25 o 
 -12   5   2       28.79       34.50      4.62 o 
 -11   5   2      108.51      121.68      7.44 o 
 -10   5   2        1.14       -0.45      1.43 o 
  -9   5   2        4.95        4.00      1.74 o 
  -8   5   2      336.67      295.23      8.15 o 
  -7   5   2      488.85      523.65      9.45 o 
  -6   5   2       71.80       73.11      2.88 o 
  -5   5   2      483.93      422.33      6.91 o 
  -4   5   2       72.13       85.93      3.50 o 
  -3   5   2      158.31      140.25      4.06 o 
  -2   5   2        5.02        7.85      1.64 o 
  -1   5   2     1066.77      924.84     12.65 o 
   0   5   2      554.59      457.99      7.66 o 
   1   5   2       75.48       69.64      3.36 o 
   2   5   2       42.63       38.34      2.49 o 
   3   5   2      656.95      553.91      9.06 o 
   4   5   2       17.30       19.17      2.07 o 
   5   5   2      642.59      660.22     11.89 o 
   6   5   2        7.84       10.36      2.58 o 
   7   5   2      160.55      153.60      6.46 o 
   8   5   2       72.48       80.75      5.47 o 
   9   5   2        6.22        9.80      3.13 o 
  10   5   2       50.28       66.10      5.98 o 
  11   5   2       11.01       10.51      3.60 o 
  12   5   2       84.44       92.46      7.77 o 
  13   5   2       20.26       33.92      5.51 o 
  14   5   2        8.09       10.95      3.98 o 
  15   5   2       33.13       32.36     14.32 o 
  16   5   2        2.40        1.57      2.25 o 
  17   5   2        1.23        3.59      6.45 o 
  18   5   2        3.65       -0.03      3.23 o 
  19   5   2        0.02        0.02      2.66 o 
 -19   6   2        0.55        3.84      3.60 o 
 -18   6   2       14.25       14.52      7.83 o 
 -17   6   2        0.80        0.33      2.17 o 
 -16   6   2        3.96        4.14      3.66 o 
 -15   6   2        0.01        0.44      2.44 o 
 -14   6   2        4.36        4.01      3.18 o 
 -13   6   2       39.49       29.73      8.17 o 
 -12   6   2      270.52      374.80     14.66 o 
 -11   6   2      125.82      140.13      9.68 o 
 -10   6   2      508.10      527.12     18.39 o 
  -9   6   2      283.77      302.39     12.55 o 
  -8   6   2      710.31      656.71     19.66 o 
  -7   6   2       43.46       37.23      6.49 o 
  -6   6   2      882.38      852.86     21.18 o 
  -5   6   2        2.25        4.11      2.20 o 
  -4   6   2      562.85      517.82     11.99 o 
  -3   6   2        2.78        0.72      1.65 o 
  -2   6   2      411.05      385.54      9.53 o 
  -1   6   2       10.91        5.62      1.94 o 
   0   6   2      743.61      691.57     12.20 o 
   1   6   2       35.43       35.11      3.04 o 
   2   6   2      244.57      234.09      6.03 o 
   3   6   2      122.32      117.43      4.47 o 
   4   6   2      110.94      119.36      6.92 o 
   5   6   2       16.90       19.04      3.69 o 
   6   6   2        0.94        2.24      2.71 o 
   7   6   2        2.87        0.17      2.35 o 
   8   6   2       42.30       45.58      5.22 o 
   9   6   2        8.12        7.27      3.24 o 
  10   6   2       58.19       57.71      6.16 o 
  11   6   2       31.37       33.77      5.15 o 
  12   6   2       87.99      110.86      8.27 o 
  13   6   2       37.99       42.75     14.33 o 
  14   6   2       31.35       33.56     23.70 o 
  15   6   2       11.49       11.08      8.57 o 
  16   6   2        1.21        2.14      2.67 o 
  17   6   2        3.95        1.53      2.09 o 
  18   6   2        0.98       -0.01      2.52 o 
 -17   7   2        0.48       -1.86      2.85 o 
 -16   7   2        0.51       -2.03      3.23 o 
 -15   7   2        0.40        1.18      2.62 o 
 -14   7   2        0.22        0.13      1.63 o 
 -13   7   2        2.33        0.53      2.11 o 
 -12   7   2        0.07        0.39      2.11 o 
 -11   7   2        3.24        3.04      3.19 o 
 -10   7   2        2.04       -0.79      2.42 o 
  -9   7   2        0.22       -0.08      2.18 o 
  -8   7   2        0.61        1.94      3.25 o 
  -7   7   2       31.38       23.52      4.83 o 
  -6   7   2       30.61       23.75      5.21 o 
  -5   7   2        0.50        0.87      1.85 o 
  -4   7   2       98.92       86.18      5.54 o 
  -3   7   2       35.30       24.84      4.01 o 
  -2   7   2      142.90      153.23      6.83 o 
  -1   7   2       47.51       56.18      5.49 o 
   0   7   2        8.13        5.97      2.79 o 
   1   7   2      157.83      134.80      6.38 o 
   2   7   2        2.41        0.49      1.88 o 
   3   7   2       45.25       40.25      5.20 o 
   4   7   2        0.60        1.24      2.56 o 
   5   7   2       57.00       77.43      6.59 o 
   6   7   2       15.06       17.10      4.47 o 
   7   7   2        0.82       -0.76      2.15 o 
   8   7   2       23.66       22.85      4.44 o 
   9   7   2        0.13        1.11      3.04 o 
  10   7   2       21.28       24.67      7.16 o 
  11   7   2        3.68        7.11      4.25 o 
  12   7   2        9.45       13.15      4.79 o 
  13   7   2        3.04        4.80      3.58 o 
  14   7   2        0.41        0.52      1.77 o 
  15   7   2        4.77        2.33      2.56 o 
  16   7   2        0.42        0.35      1.68 o 
 -15   8   2        1.03        0.72      2.18 o 
 -14   8   2        8.34        9.69      3.22 o 
 -13   8   2       14.26        9.30      4.14 o 
 -12   8   2       25.04       44.41     10.13 o 
 -11   8   2        0.23       -1.15      2.60 o 
 -10   8   2       20.54       26.13      5.97 o 
  -9   8   2        1.27        0.49      2.06 o 
  -8   8   2       39.86       41.97     10.30 o 
  -7   8   2        0.06       -0.43      2.16 o 
  -6   8   2       82.61       87.89      6.39 o 
  -5   8   2        3.61        2.86      2.24 o 
  -4   8   2      100.04      122.73      6.49 o 
  -3   8   2        3.91        5.67      2.79 o 
  -2   8   2       55.01       60.52      5.05 o 
  -1   8   2        6.07        9.84      3.08 o 
   0   8   2       31.47       30.39      4.03 o 
   1   8   2       10.42       12.48      4.19 o 
   2   8   2        0.87        1.24      2.34 o 
   3   8   2        6.22        5.77      3.27 o 
   4   8   2       12.24        6.33      3.69 o 
   5   8   2        0.21        0.80      2.15 o 
   6   8   2       58.89       72.81     15.39 o 
   7   8   2        0.26       -0.54      2.47 o 
   8   8   2       39.39       52.64     10.47 o 
   9   8   2        0.77        3.96      3.78 o 
  10   8   2       24.67       33.98      6.13 o 
  11   8   2        0.62        3.10      3.35 o 
  12   8   2       22.06       45.84      8.14 o 
  13   8   2        0.95        0.11      1.62 o 
  14   8   2        1.81        3.32      2.38 o 
 -12   9   2        0.05        0.56      1.64 o 
 -11   9   2        1.80        0.76      1.75 o 
 -10   9   2        1.63        1.28      2.02 o 
  -9   9   2        3.25        1.24      2.12 o 
  -8   9   2        0.49        0.67      2.14 o 
  -7   9   2        7.03        7.86      3.57 o 
  -6   9   2        0.97        0.58      1.95 o 
  -5   9   2       14.88        3.39      3.36 o 
  -4   9   2        7.55        2.33      1.90 o 
  -3   9   2       29.99        9.25      5.76 o 
  -2   9   2       13.86        4.42      3.03 o 
  -1   9   2       81.41       83.40      6.17 o 
   0   9   2        0.92       -0.15      2.08 o 
   1   9   2      128.87      157.13      8.33 o 
   2   9   2        6.15        6.63      3.10 o 
   3   9   2      107.76      136.73     10.08 o 
   4   9   2       39.90       41.54      7.89 o 
   5   9   2       27.75       27.51      6.19 o 
   6   9   2       24.40       33.68      5.56 o 
   7   9   2       24.81       37.84      6.18 o 
   8   9   2       32.01       23.89     12.53 o 
   9   9   2       13.00        8.76      5.39 o 
  10   9   2       26.92       18.09      9.87 o 
  11   9   2        7.07        5.04      3.11 o 
  -8  10   2        2.17       -0.95      2.11 o 
  -7  10   2        2.28        0.82      1.86 o 
  -6  10   2        0.38       -0.24      1.14 o 
  -5  10   2        1.99        1.61      1.89 o 
  -4  10   2        0.00        0.56      1.36 o 
  -3  10   2        3.44        2.01      1.62 o 
  -2  10   2        0.17        0.25      0.86 o 
  -1  10   2        8.66        8.85      2.87 o 
   0  10   2        1.43       -0.05      1.60 o 
   1  10   2        0.67        0.96      1.97 o 
   2  10   2        0.74        0.13      1.59 o 
   3  10   2        1.02        1.82      3.11 o 
   4  10   2        0.03        1.15      2.11 o 
   5  10   2        4.18        5.03      2.95 o 
   6  10   2        3.94        5.97      3.73 o 
   7  10   2        0.02        1.63      2.06 o 
 -23   1   3        0.07        1.22      2.62 o 
 -22   1   3       10.85       26.87      5.70 o 
 -21   1   3        0.10        0.24      2.20 o 
 -20   1   3        5.27        0.71      2.70 o 
 -19   1   3        8.27        0.42      2.54 o 
 -18   1   3       49.78       62.26      6.27 o 
 -17   1   3      166.88      225.46     10.50 o 
 -16   1   3       24.68       31.83      4.07 o 
 -15   1   3       21.99       18.54      3.38 o 
 -14   1   3       77.26       75.34      4.30 o 
 -13   1   3      341.02      358.66      7.79 o 
 -12   1   3       35.34       38.26      2.34 o 
 -11   1   3       11.15       12.09      1.61 o 
 -10   1   3      429.22      430.47      7.83 o 
  -9   1   3       76.86       93.61      2.56 o 
  -8   1   3      225.51      160.51      3.00 o 
  -7   1   3     1648.30     1434.15     16.59 o 
  -6   1   3       85.16       91.76      2.10 o 
  -5   1   3       20.21       12.77      1.07 o 
  -4   1   3     3239.01     2652.95     24.18 o 
  -3   1   3     2442.09     2138.03     19.79 o 
  -2   1   3    45056.20    34406.53    551.21 o 
  -1   1   3      597.61      446.80      4.93 o 
   0   1   3       78.61       63.30      1.77 o 
   1   1   3      520.49      370.15      3.67 o 
   2   1   3     4703.13     4031.88     43.90 o 
   3   1   3      616.38      725.28      9.02 o 
   4   1   3     4336.87     3940.16     45.18 o 
   5   1   3     7631.14     7010.89     81.21 o 
   6   1   3       20.80       22.92      2.29 o 
   7   1   3     1000.09      991.23     19.68 o 
   8   1   3     1496.06     1358.44     28.27 o 
   9   1   3       13.40       10.18      1.51 o 
  10   1   3       29.14       35.35      2.12 o 
  11   1   3      107.54      112.11      4.11 o 
  12   1   3      259.73      303.20     16.37 o 
  13   1   3        2.19        5.04      3.30 o 
  14   1   3       18.18       23.59      4.53 o 
  15   1   3       39.96       32.82      5.71 o 
  16   1   3        9.01       17.24      4.82 o 
  17   1   3        1.18        0.08      1.87 o 
  19   1   3        5.33        0.11      1.78 o 
  20   1   3        4.91        4.00      3.08 o 
  21   1   3        1.25        1.34      2.25 o 
 -23   2   3        0.66        0.77      2.39 o 
 -22   2   3        0.20        0.95      2.08 o 
 -21   2   3        0.05       -0.17      1.99 o 
 -20   2   3        2.29        0.73      2.41 o 
 -19   2   3       17.48        5.28      3.29 o 
 -18   2   3       33.43       40.93      5.39 o 
 -17   2   3       88.46      124.71      7.88 o 
 -16   2   3        0.54        1.63      2.78 o 
 -15   2   3       48.76       65.54      5.61 o 
 -14   2   3      242.36      257.46      8.09 o 
 -13   2   3      360.64      421.44      8.82 o 
 -12   2   3        3.38        3.37      1.25 o 
 -11   2   3      401.63      456.24      6.71 o 
 -10   2   3      113.65      117.95      3.09 o 
  -9   2   3       60.05       62.20      2.41 o 
  -8   2   3      128.77      132.16      2.80 o 
  -7   2   3      472.14      386.18      4.78 o 
  -6   2   3       63.06       35.39      1.30 o 
  -5   2   3     1063.24      901.03      9.85 o 
  -4   2   3       92.85       84.75      1.78 o 
  -3   2   3      579.94      607.74      5.47 o 
  -2   2   3     1218.68     1211.70     10.03 o 
  -1   2   3     2105.88     1698.10     14.93 o 
   0   2   3        2.83        2.38      0.67 o 
   1   2   3      116.65      144.00      3.05 o 
   2   2   3       71.46       75.05      1.82 o 
   3   2   3      162.82      141.39      1.90 o 
   4   2   3      791.91      679.14      7.94 o 
   5   2   3      111.03      115.25      2.74 o 
   6   2   3     2435.39     2228.79     25.29 o 
   7   2   3     3844.22     3792.89     45.12 o 
   8   2   3       14.11       12.73      1.48 o 
   9   2   3      895.09      900.56     18.32 o 
  10   2   3       43.73       26.52      1.94 o 
  11   2   3      251.17      256.29      6.89 o 
  12   2   3      135.46      161.78      6.46 o 
  13   2   3       36.58       48.23      5.26 o 
  14   2   3      110.77      132.24      7.84 o 
  15   2   3       53.83       70.06      7.57 o 
  16   2   3       26.08       29.94      5.98 o 
  17   2   3       47.51       57.68     22.85 o 
  18   2   3        0.14       -0.25      2.00 o 
  19   2   3        9.24        3.38      3.19 o 
  20   2   3       13.18        6.81      6.39 o 
  21   2   3        7.74        4.35      3.98 o 
 -22   3   3        4.73        4.98      3.35 o 
 -21   3   3        0.60        2.48      2.69 o 
 -20   3   3       18.35       12.76      6.67 o 
 -19   3   3        1.71        0.04      2.29 o 
 -18   3   3        5.33        2.71      3.23 o 
 -17   3   3        1.21        4.83      3.64 o 
 -16   3   3        1.64        5.44      3.70 o 
 -15   3   3       26.75       28.01      4.36 o 
 -14   3   3      295.18      355.40     12.22 o 
 -13   3   3      154.86      177.87      5.77 o 
 -12   3   3       18.08       19.91      2.22 o 
 -11   3   3      192.75      206.42      4.04 o 
 -10   3   3        8.11        6.99      1.23 o 
  -9   3   3        1.31        1.38      0.82 o 
  -8   3   3      170.87      210.06      3.55 o 
  -7   3   3       98.95       96.85      2.18 o 
  -6   3   3       51.00       51.45      1.52 o 
  -5   3   3      730.42      721.15      7.53 o 
  -4   3   3     2037.46     1917.49     19.22 o 
  -3   3   3      555.62      436.59      5.44 o 
  -2   3   3      483.42      450.87      6.13 o 
  -1   3   3     4465.20     4205.59     44.52 o 
   0   3   3     1602.50     1394.07     14.78 o 
   1   3   3      399.43      337.60      5.92 o 
   2   3   3       45.80       52.29      1.53 o 
   3   3   3       37.31       25.74      0.97 o 
   4   3   3     2498.95     2489.56     25.02 o 
   5   3   3      147.14      168.04      3.39 o 
   6   3   3      503.14      530.47      7.00 o 
   7   3   3      161.05      174.71      3.62 o 
   8   3   3       52.22       62.07      2.44 o 
   9   3   3      283.20      309.49      5.54 o 
  10   3   3        4.91        6.14      1.55 o 
  11   3   3      194.02      225.07      6.90 o 
  12   3   3       40.10       48.72      4.25 o 
  13   3   3        2.60        6.31      3.38 o 
  14   3   3        1.50        3.38      2.85 o 
  15   3   3      101.88      124.50      7.76 o 
  16   3   3        4.33        0.36      2.11 o 
  17   3   3        0.44       -0.60      2.41 o 
  18   3   3        1.80        0.84      2.52 o 
  19   3   3        0.06        0.18      1.98 o 
  20   3   3        0.28       -0.16      1.52 o 
 -22   4   3        0.03       -0.28      1.85 o 
 -21   4   3       11.31       11.17      4.67 o 
 -20   4   3        0.14        0.22      1.83 o 
 -19   4   3        0.63       -0.40      2.06 o 
 -18   4   3        1.18        1.66      2.84 o 
 -17   4   3        9.30        3.84      3.50 o 
 -16   4   3       10.47       13.15      5.15 o 
 -15   4   3        1.09        0.33      2.26 o 
 -14   4   3       48.82       55.34      6.26 o 
 -13   4   3      174.73      192.12      9.87 o 
 -12   4   3       32.32       30.44      5.04 o 
 -11   4   3      629.50      691.84     15.61 o 
 -10   4   3      151.54      133.31      4.28 o 
  -9   4   3      571.19      530.95      8.23 o 
  -8   4   3     1029.46      948.84     14.25 o 
  -7   4   3      380.14      337.46      5.33 o 
  -6   4   3      216.38      220.02      4.16 o 
  -5   4   3      215.22      259.89      4.54 o 
  -4   4   3     2462.20     2220.28     24.10 o 
  -3   4   3       10.76        9.06      1.40 o 
  -2   4   3     4345.41     4063.81     45.32 o 
  -1   4   3     2753.97     2256.88     25.71 o 
   0   4   3      472.74      472.22      6.57 o 
   1   4   3      719.89      655.32      8.60 o 
   2   4   3      258.94      221.96      4.29 o 
   3   4   3        8.25        9.46      1.04 o 
   4   4   3      139.14       91.84      2.50 o 
   5   4   3       78.28       92.81      2.98 o 
   6   4   3       43.15       37.77      2.15 o 
   7   4   3      599.06      600.26     11.73 o 
   8   4   3       21.87       17.94      1.96 o 
   9   4   3      311.47      370.09      7.64 o 
  10   4   3       14.57       13.53      2.54 o 
  11   4   3      365.48      419.37     10.62 o 
  12   4   3       62.13       70.97      4.89 o 
  13   4   3      101.33      149.07      7.19 o 
  14   4   3        0.17       -0.93      2.08 o 
  15   4   3        1.88        1.45      2.41 o 
  16   4   3        0.87        1.55      2.58 o 
  17   4   3        1.65        3.88      4.11 o 
  18   4   3        7.83        8.04      4.37 o 
  19   4   3        0.78        0.91      2.58 o 
  20   4   3        5.83       -0.04      2.39 o 
 -21   5   3        0.17        2.26      3.19 o 
 -20   5   3        3.43        3.72      2.28 o 
 -19   5   3        8.89        9.22      3.35 o 
 -18   5   3       28.27       37.19     13.98 o 
 -17   5   3        2.63        1.96      3.03 o 
 -16   5   3      104.41      155.72      9.47 o 
 -15   5   3        3.86        3.44      3.39 o 
 -14   5   3       43.05       55.08      6.33 o 
 -13   5   3       13.06       13.99      3.78 o 
 -12   5   3       42.46       48.72      5.48 o 
 -11   5   3       17.86       19.55      3.53 o 
 -10   5   3        9.55        7.71      2.62 o 
  -9   5   3       25.12       22.03      2.95 o 
  -8   5   3       14.03       14.31      2.14 o 
  -7   5   3       56.42       63.76      3.00 o 
  -6   5   3        3.55        0.92      0.94 o 
  -5   5   3        2.18        1.87      1.04 o 
  -4   5   3        1.62        0.99      0.92 o 
  -3   5   3      136.47      125.57      3.48 o 
  -2   5   3       37.53       34.82      2.05 o 
  -1   5   3        1.06        2.57      1.20 o 
   0   5   3        8.87        9.85      1.56 o 
   1   5   3      160.75      126.70      3.48 o 
   2   5   3      549.65      607.94      9.28 o 
   3   5   3      102.45       92.62      4.67 o 
   4   5   3        1.18        4.54      1.89 o 
   5   5   3        5.39        6.58      2.24 o 
   6   5   3      127.89      149.28      6.10 o 
   7   5   3       88.38       87.15      5.01 o 
   8   5   3      206.44      222.69      8.64 o 
   9   5   3       37.49       39.78      4.81 o 
  10   5   3      208.44      275.95     12.40 o 
  11   5   3        1.53        1.97      3.46 o 
  12   5   3      267.98      319.10     15.09 o 
  13   5   3       16.95       24.21      5.55 o 
  14   5   3       48.06       50.14      6.46 o 
  15   5   3        6.77        9.31      4.75 o 
  16   5   3        0.10        0.47      2.98 o 
  17   5   3        0.95        0.51      4.21 o 
  18   5   3        1.00        0.01      2.83 o 
  19   5   3        9.58       -0.03      2.46 o 
 -19   6   3        0.02        0.94      3.03 o 
 -18   6   3        0.68       -0.41      2.10 o 
 -17   6   3        3.05        5.10      3.77 o 
 -16   6   3        1.04        0.01      1.68 o 
 -15   6   3        1.01        2.60      3.58 o 
 -14   6   3        3.03        6.84      4.18 o 
 -13   6   3        5.41        5.29      3.53 o 
 -12   6   3        0.72        4.62      3.44 o 
 -11   6   3       81.39      114.55      8.53 o 
 -10   6   3      112.27      118.69      7.00 o 
  -9   6   3       20.51       19.73      4.19 o 
  -8   6   3      130.25      125.02      6.79 o 
  -7   6   3        6.10        7.15      2.96 o 
  -6   6   3        2.03        2.10      2.14 o 
  -5   6   3       61.08       65.93      4.63 o 
  -4   6   3        5.58        7.02      2.39 o 
  -3   6   3       45.95       56.72      4.24 o 
  -2   6   3       43.11       41.74      3.77 o 
  -1   6   3        6.47        6.03      1.96 o 
   0   6   3       21.23       11.26      2.36 o 
   1   6   3        5.37        2.79      1.54 o 
   2   6   3      296.48      273.68      8.69 o 
   3   6   3      188.39      191.08      8.53 o 
   4   6   3      134.93      125.60      6.97 o 
   5   6   3       14.77       14.07      3.43 o 
   6   6   3       73.00       94.10      6.45 o 
   7   6   3       21.52       31.82      6.81 o 
   8   6   3       21.39       20.30      5.56 o 
   9   6   3        4.88        6.65      4.38 o 
  10   6   3        4.98        5.36      4.36 o 
  11   6   3        1.08        3.80      3.91 o 
  12   6   3       86.79      127.33     10.07 o 
  13   6   3        5.26       10.14      4.37 o 
  14   6   3        5.71        4.26      3.49 o 
  15   6   3        4.85        2.09      2.49 o 
  16   6   3        1.49        1.89      1.99 o 
  17   6   3        6.41       -0.04      3.02 o 
 -17   7   3        0.27       -1.64      2.29 o 
 -16   7   3        7.48        4.62      3.14 o 
 -15   7   3        0.80       -0.22      2.17 o 
 -14   7   3       18.78       21.26      8.80 o 
 -13   7   3        0.00       -2.68      3.10 o 
 -12   7   3       73.87       87.39      8.19 o 
 -11   7   3        0.05        0.65      2.42 o 
 -10   7   3       43.03       51.66      6.37 o 
  -9   7   3       50.97       60.97      6.70 o 
  -8   7   3      183.51      211.19     10.00 o 
  -7   7   3       26.94       20.16      4.74 o 
  -6   7   3      512.85      496.89     14.11 o 
  -5   7   3        0.61        0.58      1.77 o 
  -4   7   3      626.26      638.77     15.40 o 
  -3   7   3       40.07       41.22      4.30 o 
  -2   7   3      508.06      472.69     12.54 o 
  -1   7   3       59.26       55.40      4.68 o 
   0   7   3      426.76      414.10     11.37 o 
   1   7   3       16.72       19.75      4.14 o 
   2   7   3      256.59      259.79     10.76 o 
   3   7   3      154.55      143.12      8.05 o 
   4   7   3        1.15        0.55      2.66 o 
   5   7   3       52.61       48.70      8.74 o 
   6   7   3       23.44       32.99      7.90 o 
   7   7   3       71.44       79.44      8.22 o 
   8   7   3        0.27        0.78      2.72 o 
   9   7   3       49.68       60.91      7.41 o 
  10   7   3       13.91       18.90      6.76 o 
  11   7   3       14.94       18.76      5.34 o 
  12   7   3        3.73        4.80      3.68 o 
  13   7   3        4.04        3.66      3.94 o 
  14   7   3       14.63       10.35      4.78 o 
  15   7   3        2.63        3.75      2.40 o 
  16   7   3        0.92        0.00      2.20 o 
 -15   8   3        2.89        1.67      2.08 o 
 -14   8   3        2.71        3.92      3.34 o 
 -13   8   3       26.76       36.28      5.12 o 
 -12   8   3        4.52        5.82      3.38 o 
 -11   8   3       35.15       26.82     17.12 o 
 -10   8   3       50.10       69.02      6.45 o 
  -9   8   3       58.54       65.97      6.51 o 
  -8   8   3        2.13        0.70      2.18 o 
  -7   8   3       49.35       37.13     14.13 o 
  -6   8   3       11.97        8.48      3.92 o 
  -5   8   3       38.19       20.92     11.82 o 
  -4   8   3        3.57        1.81      2.21 o 
  -3   8   3       42.75       38.23      4.60 o 
  -2   8   3        1.94        2.71      2.19 o 
  -1   8   3       40.06       30.25      3.90 o 
   0   8   3        3.97        2.61      2.82 o 
   1   8   3       20.79       18.83      5.24 o 
   2   8   3       39.42       43.25      6.83 o 
   3   8   3       69.91       84.10      8.53 o 
   4   8   3       30.89       42.00      7.80 o 
   5   8   3        3.69        3.66      3.75 o 
   6   8   3       44.26       52.29     15.07 o 
   7   8   3        0.11        0.63      2.86 o 
   8   8   3       19.72       23.47      6.08 o 
   9   8   3        0.34        0.61      3.18 o 
  10   8   3       35.17       45.99      6.65 o 
  11   8   3        4.58        4.95      3.56 o 
  12   8   3       10.58        9.51      8.60 o 
  13   8   3        4.67        3.12      3.49 o 
 -12   9   3        0.71        1.15      1.86 o 
 -11   9   3        3.45        2.45      2.01 o 
 -10   9   3        4.95        5.51      2.63 o 
  -9   9   3        6.63        3.11      2.91 o 
  -8   9   3        4.17        4.28      2.95 o 
  -7   9   3       13.16       16.96      3.73 o 
  -6   9   3        0.49        0.42      1.48 o 
  -5   9   3        7.04        1.78      1.82 o 
  -4   9   3        1.74       -0.20      1.37 o 
  -3   9   3        6.74        2.35      1.89 o 
  -2   9   3       10.43        6.19      3.95 o 
  -1   9   3        1.33        0.46      2.68 o 
   0   9   3        1.67       -0.18      1.96 o 
   1   9   3        2.14        1.74      3.82 o 
   2   9   3       14.69       23.09      5.20 o 
   3   9   3        5.29        5.54      3.65 o 
   4   9   3       16.06       20.39      5.08 o 
   5   9   3        4.95        3.86      3.31 o 
   6   9   3       26.70       32.17      6.00 o 
   7   9   3        3.44        2.55      3.05 o 
   8   9   3       21.73       12.68      4.43 o 
   9   9   3        2.94        1.74      2.47 o 
  10   9   3        7.89        8.37      5.04 o 
  -8  10   3        1.84        1.54      2.51 o 
  -7  10   3       21.84       28.28     10.31 o 
  -6  10   3        4.17        3.76      2.58 o 
  -5  10   3       42.71       53.08     12.54 o 
  -4  10   3        1.21        0.04      1.20 o 
  -3  10   3       48.89       65.20      7.58 o 
  -2  10   3        0.01       -1.54      2.30 o 
  -1  10   3       20.93       12.20      8.08 o 
   0  10   3        0.83       -0.01      1.85 o 
   1  10   3        6.13        5.60      2.87 o 
   2  10   3        0.57        1.80      2.15 o 
   3  10   3       27.02       26.47      8.90 o 
   4  10   3        0.24       -0.44      1.87 o 
   5  10   3       18.24       15.73      5.41 o 
   6  10   3        0.25        0.07      1.69 o 
 -23   0   4        0.00       -1.78      3.61 o 
 -22   0   4        5.29        5.98      5.17 o 
 -21   0   4        3.51       -0.14      3.15 o 
 -20   0   4        0.17       -0.35      3.40 o 
 -19   0   4        7.10       -0.12      3.20 o 
 -18   0   4      199.82      280.50     14.74 o 
 -17   0   4        2.34        2.55      3.57 o 
 -16   0   4        4.30        3.98      3.42 o 
 -15   0   4      346.75      378.58     15.13 o 
 -14   0   4        2.35        3.76      3.04 o 
 -13   0   4       56.21       76.86      5.14 o 
 -12   0   4       65.18      105.16      5.72 o 
 -11   0   4      244.64      215.60      6.66 o 
 -10   0   4     1406.00     1475.65     40.73 o 
  -9   0   4       24.56       27.21      3.27 o 
  -8   0   4       57.35       48.84      3.16 o 
  -7   0   4        2.41        0.62      1.14 o 
  -6   0   4        8.16       11.41      1.83 o 
  -5   0   4     2359.57     2154.57     24.96 o 
  -4   0   4     1465.21     1400.16     16.53 o 
  -3   0   4     6421.64     5213.45    119.07 o 
  -2   0   4     2521.32     2066.40     46.93 o 
  -1   0   4     4296.82     3675.24     78.42 o 
   0   0   4    20153.49    16765.34    301.94 o 
   1   0   4     2270.57     2011.87     27.50 o 
   2   0   4     9751.91     8351.70    138.56 o 
   3   0   4    11203.76     9266.35    156.55 o 
   4   0   4     1124.03     1031.43     18.82 o 
   5   0   4    10399.35     9247.16    168.65 o 
   6   0   4     8351.82     7592.36    137.44 o 
   7   0   4     5855.93     6325.95    146.07 o 
   8   0   4     3037.53     2886.33     80.15 o 
   9   0   4     1051.97      941.86     29.93 o 
  10   0   4      143.19      144.05      6.29 o 
  11   0   4     1016.13     1302.01     73.10 o 
  12   0   4      122.86      150.85     10.06 o 
  13   0   4      281.27      308.80     20.59 o 
  14   0   4        2.94        2.69      4.25 o 
  15   0   4      217.18      293.29     40.33 o 
  16   0   4        0.72       -0.01      3.27 o 
  17   0   4        0.06        0.66      3.39 o 
  18   0   4        7.09        0.33      3.06 o 
  19   0   4       10.52        5.13      4.98 o 
  20   0   4        9.26        5.17      5.03 o 
  21   0   4        0.25        1.14      3.94 o 
 -23   1   4        0.14        3.22      2.63 o 
 -22   1   4        0.04       -0.60      2.30 o 
 -21   1   4        0.18        0.06      1.95 o 
 -20   1   4        0.14        0.17      2.18 o 
 -19   1   4       10.72        2.36      2.92 o 
 -18   1   4       17.02       19.40      4.58 o 
 -17   1   4        6.24        5.85      2.86 o 
 -16   1   4       81.12       86.52      5.85 o 
 -15   1   4       33.06       39.25      4.10 o 
 -14   1   4       68.38       86.22      6.04 o 
 -13   1   4        5.94        5.59      1.85 o 
 -12   1   4      588.32      649.71     11.48 o 
 -11   1   4        1.34        2.13      1.28 o 
 -10   1   4      971.29      992.20     17.37 o 
  -9   1   4      252.36      176.43      3.06 o 
  -8   1   4      428.75      412.58      5.31 o 
  -7   1   4      686.96      569.23      6.16 o 
  -6   1   4      237.09      192.82      2.94 o 
  -5   1   4     2329.71     2194.79     21.10 o 
  -4   1   4      271.74      212.93      2.59 o 
  -3   1   4     8489.19     7063.62     79.95 o 
  -2   1   4      165.40      109.32      2.63 o 
  -1   1   4     2273.87     1842.91     22.17 o 
   0   1   4       15.62       14.15      1.43 o 
   1   1   4      617.43      408.34      4.28 o 
   2   1   4       28.29       45.32      1.69 o 
   3   1   4       70.61       96.33      2.35 o 
   4   1   4     3843.67     3877.38     46.22 o 
   5   1   4      199.47      185.98      3.37 o 
   6   1   4     2109.99     2032.39     24.44 o 
   7   1   4      282.61      315.85      6.50 o 
   8   1   4      106.52      124.92      4.06 o 
   9   1   4       72.71       56.38      2.76 o 
  10   1   4      189.91      244.26      6.16 o 
  11   1   4       37.33       50.16      3.28 o 
  12   1   4       12.59       17.26      3.62 o 
  13   1   4       37.86       50.87      5.17 o 
  14   1   4        5.93        2.31      2.94 o 
  15   1   4        6.90        4.36      3.46 o 
  16   1   4        3.87        9.10      3.99 o 
  17   1   4        5.45       -0.03      1.90 o 
  18   1   4        1.67       -0.22      2.24 o 
  19   1   4        1.33        0.69      2.43 o 
  20   1   4        0.36        0.44      2.11 o 
  21   1   4        0.32       -0.34      2.21 o 
 -23   2   4        0.77       -0.88      2.98 o 
 -22   2   4        1.37        3.67      2.74 o 
 -21   2   4        8.18        4.01      2.70 o 
 -20   2   4       14.81        8.93      4.32 o 
 -19   2   4        0.24        1.36      2.45 o 
 -18   2   4       15.81       19.31      4.40 o 
 -17   2   4      187.04      239.43     10.66 o 
 -16   2   4        8.63       13.35      3.20 o 
 -15   2   4        0.01        1.52      2.09 o 
 -14   2   4       26.71       26.89      3.45 o 
 -13   2   4        1.21        2.59      1.52 o 
 -12   2   4       80.18       94.92      3.60 o 
 -11   2   4      274.40      299.93      5.55 o 
 -10   2   4       40.56       34.67      2.01 o 
  -9   2   4      773.97      770.43     10.94 o 
  -8   2   4      443.53      438.19      5.58 o 
  -7   2   4      732.02      696.98     10.22 o 
  -6   2   4     1530.99     1476.09     16.57 o 
  -5   2   4      217.49      239.30      3.11 o 
  -4   2   4      931.07      829.49      7.48 o 
  -3   2   4       57.78       55.64      1.35 o 
  -2   2   4       29.94       33.73      1.61 o 
  -1   2   4     2725.49     2375.02     22.35 o 
   0   2   4        4.98        2.10      0.75 o 
   1   2   4       85.21       93.70      1.55 o 
   2   2   4        2.25        1.41      0.25 o 
   3   2   4        3.05        2.35      0.80 o 
   4   2   4      401.64      388.36      5.39 o 
   5   2   4       45.83       68.80      2.34 o 
   6   2   4      179.38      174.01      3.59 o 
   7   2   4      643.69      782.71     12.66 o 
   8   2   4        4.68        5.54      1.14 o 
   9   2   4       45.48       39.51      2.26 o 
  10   2   4      127.19      147.22      4.21 o 
  11   2   4      333.62      434.51     14.91 o 
  12   2   4        9.23       15.25      3.47 o 
  13   2   4      110.64      129.97      7.27 o 
  14   2   4       28.79       33.47      5.81 o 
  15   2   4       49.30       82.94      7.70 o 
  16   2   4        0.04       -0.04      1.97 o 
  17   2   4        1.21        0.16      2.17 o 
  18   2   4        0.96        0.27      2.20 o 
  19   2   4       10.80        6.71      5.34 o 
  20   2   4        0.95        0.41      1.80 o 
  21   2   4        3.53       -0.19      1.80 o 
 -22   3   4        0.01        0.40      2.73 o 
 -21   3   4        1.96        1.86      2.40 o 
 -20   3   4        0.31       -0.12      1.99 o 
 -19   3   4       19.28       25.00     10.18 o 
 -18   3   4       58.90       81.45     15.38 o 
 -17   3   4      159.23      226.95     12.33 o 
 -16   3   4       22.82       29.72      5.60 o 
 -15   3   4      130.34      169.48      8.29 o 
 -14   3   4        4.61        4.79      2.66 o 
 -13   3   4       39.45       50.29      4.51 o 
 -12   3   4       19.67       16.06      2.03 o 
 -11   3   4       14.19       14.70      1.57 o 
 -10   3   4       10.39        7.24      1.25 o 
  -9   3   4      685.47      635.82      8.74 o 
  -8   3   4       93.53       78.38      2.31 o 
  -7   3   4      600.30      619.97      6.98 o 
  -6   3   4       16.79        9.10      0.91 o 
  -5   3   4     1137.82     1086.28     10.08 o 
  -4   3   4      562.42      585.39      7.25 o 
  -3   3   4     3148.97     2613.68     27.89 o 
  -2   3   4     1063.28      861.12      9.70 o 
  -1   3   4      152.76      154.91      3.06 o 
   0   3   4       73.42       80.81      1.49 o 
   1   3   4     1080.02      988.40     10.53 o 
   2   3   4       37.08       24.85      0.97 o 
   3   3   4      777.76      641.09      6.55 o 
   4   3   4      174.14      161.54      3.46 o 
   5   3   4        2.72        3.60      1.19 o 
   6   3   4      565.60      520.61      7.06 o 
   7   3   4      311.95      295.77      5.32 o 
   8   3   4      103.74      108.62      3.13 o 
   9   3   4       55.71       51.65      2.43 o 
  10   3   4       11.78       12.62      2.04 o 
  11   3   4      765.48      851.13     21.70 o 
  12   3   4       48.41       72.21      5.94 o 
  13   3   4      290.73      322.81     14.96 o 
  14   3   4       12.33       24.27      4.92 o 
  16   3   4        6.49        1.24      2.85 o 
  17   3   4        0.63       -0.20      2.36 o 
  18   3   4       16.64        2.58      2.97 o 
  19   3   4        0.02        0.40      1.81 o 
  20   3   4       13.38        8.80      6.80 o 
 -22   4   4        3.09        2.49      2.63 o 
 -21   4   4        0.31        1.00      1.87 o 
 -20   4   4        2.15        0.21      2.09 o 
 -19   4   4       11.68        7.17      4.28 o 
 -18   4   4        0.95        0.99      2.83 o 
 -17   4   4        6.92        5.52      3.93 o 
 -16   4   4       32.39       29.95      5.92 o 
 -15   4   4        1.22        0.36      2.12 o 
 -14   4   4      178.51      210.59     11.97 o 
 -13   4   4      103.15      134.11      7.67 o 
 -12   4   4      336.31      350.64     20.16 o 
 -11   4   4       12.66       10.06      2.44 o 
 -10   4   4      685.53      660.69     12.62 o 
  -9   4   4       31.86       41.72      2.67 o 
  -8   4   4      545.73      494.12      8.23 o 
  -7   4   4       94.98      116.32      3.39 o 
  -6   4   4     1597.89     1561.54     18.40 o 
  -5   4   4      615.64      540.15      7.28 o 
  -4   4   4     2060.49     1884.52     20.41 o 
  -3   4   4      356.49      401.83      5.82 o 
  -2   4   4      503.86      426.56      5.80 o 
  -1   4   4       26.40       32.42      1.73 o 
   0   4   4      124.89      131.72      2.98 o 
   1   4   4      377.69      355.07      5.20 o 
   2   4   4     1078.87     1023.06     12.56 o 
   3   4   4      428.82      419.87      7.22 o 
   4   4   4      269.08      288.53      6.05 o 
   5   4   4     1203.17     1170.88     16.17 o 
   6   4   4      577.28      606.38     10.84 o 
   7   4   4      269.20      264.99      5.49 o 
   8   4   4      317.06      314.44      8.71 o 
   9   4   4       62.39       67.95      4.42 o 
  10   4   4       43.20       46.41      4.22 o 
  11   4   4       25.35       37.18      4.21 o 
  12   4   4        4.35        3.63      2.33 o 
  13   4   4        0.03        0.04      2.09 o 
  14   4   4        2.51        2.06      2.50 o 
  15   4   4       17.66        9.44      5.89 o 
  16   4   4        8.20        3.12      3.43 o 
  17   4   4        1.78        0.99      2.18 o 
  18   4   4        0.89       -0.07      1.48 o 
  19   4   4        8.10       17.04      4.46 o 
 -21   5   4        2.62        4.52      3.83 o 
 -20   5   4        3.20        5.43      2.73 o 
 -19   5   4        4.32        2.47      2.59 o 
 -18   5   4        1.24        1.42      2.53 o 
 -17   5   4        6.44        3.29      3.49 o 
 -16   5   4        3.15        0.71      3.14 o 
 -14   5   4       18.20       34.05      5.45 o 
 -13   5   4       54.08       56.92      6.28 o 
 -12   5   4       60.34       58.14      4.80 o 
 -11   5   4       28.40       16.83      5.07 o 
 -10   5   4        1.30        1.44      1.89 o 
  -9   5   4      270.69      253.13      8.26 o 
  -8   5   4        6.41        9.99      2.19 o 
  -7   5   4      390.66      342.11      6.78 o 
  -6   5   4       98.17      101.07      3.44 o 
  -5   5   4       11.67       11.29      1.60 o 
  -4   5   4     2092.74     2011.22     23.39 o 
  -3   5   4        5.26        5.06      1.26 o 
  -2   5   4     1631.39     1460.41     17.06 o 
  -1   5   4      466.52      395.45      5.86 o 
   0   5   4       50.02       48.64      2.42 o 
   1   5   4       47.07       33.52      1.86 o 
   2   5   4      446.67      469.32      9.40 o 
   3   5   4       69.21       68.02      3.71 o 
   4   5   4      209.16      198.48      6.94 o 
   5   5   4       47.69       66.41      5.18 o 
   6   5   4       51.29       38.64      5.59 o 
   7   5   4       15.43       23.51      4.85 o 
   8   5   4       54.50       62.92      7.59 o 
   9   5   4       19.63       23.08      5.36 o 
  10   5   4        0.47        0.70      2.39 o 
  11   5   4       94.31      123.02      9.30 o 
  12   5   4        0.53        1.09      2.58 o 
  13   5   4       97.10      110.77      8.78 o 
  14   5   4        4.99        4.86      7.72 o 
  15   5   4        8.06        9.75      5.84 o 
  16   5   4        2.30        7.31      4.66 o 
  17   5   4        5.65        4.42      3.89 o 
 -19   6   4        1.35        2.34      3.84 o 
 -18   6   4        0.33        1.11      2.66 o 
 -17   6   4        0.43       -0.49      2.38 o 
 -16   6   4       20.59       18.20      8.86 o 
 -15   6   4        0.04        1.25      3.07 o 
 -14   6   4      128.03      199.04     12.20 o 
 -13   6   4       14.99       10.97      4.90 o 
 -12   6   4      175.87      231.80     11.39 o 
 -11   6   4       65.37       81.78      6.19 o 
 -10   6   4      294.28      325.73     11.40 o 
  -9   6   4       59.77       72.86      5.78 o 
  -8   6   4      138.91      137.40      7.21 o 
  -7   6   4      121.18      131.48      6.82 o 
  -6   6   4        6.91        6.83      2.98 o 
  -5   6   4       43.10       38.38      3.78 o 
  -4   6   4      101.75      112.63      5.51 o 
  -3   6   4       29.04       23.45      3.16 o 
  -2   6   4      719.87      637.52     13.16 o 
  -1   6   4       43.88       42.25      3.08 o 
   0   6   4       69.37       69.34      3.39 o 
   1   6   4      129.05      123.69      5.81 o 
   2   6   4      274.32      305.00     11.63 o 
   3   6   4      155.35      160.24      9.84 o 
   4   6   4       43.89       43.74      6.23 o 
   5   6   4       12.07       21.96      5.27 o 
   6   6   4      105.03      119.55      9.39 o 
   7   6   4        4.86        8.22      4.31 o 
   8   6   4       90.01       99.04      8.56 o 
   9   6   4       65.44       69.39      7.61 o 
  10   6   4       93.84      122.17      9.34 o 
  11   6   4       20.53       25.40      8.83 o 
  12   6   4       64.37       99.92      8.88 o 
  13   6   4        3.83        2.59      3.16 o 
  14   6   4        2.13        6.51      3.34 o 
  15   6   4        0.12        0.76      3.07 o 
  16   6   4        0.15        1.08      2.82 o 
  17   6   4        0.49       -0.03      2.59 o 
 -18   7   4        0.38        2.13      2.45 o 
 -17   7   4        1.29        2.85      2.56 o 
 -16   7   4        0.83        1.28      2.44 o 
 -15   7   4        1.21        0.01      2.02 o 
 -14   7   4        1.63        3.66      3.97 o 
 -13   7   4        2.08        2.79      2.88 o 
 -12   7   4        6.39        2.95      3.04 o 
 -11   7   4       25.32       22.54     12.02 o 
 -10   7   4        4.39        1.96      2.43 o 
  -9   7   4       43.96       30.31      9.39 o 
  -8   7   4       78.92       90.05     12.22 o 
  -7   7   4        0.03        1.27      2.21 o 
  -6   7   4       63.96       56.72      6.34 o 
  -5   7   4       48.57       40.99      7.32 o 
  -4   7   4        3.97        2.69      2.37 o 
  -3   7   4      195.90      189.04      7.50 o 
  -2   7   4       14.56       12.00      2.89 o 
  -1   7   4       87.96       64.50      5.43 o 
   0   7   4       23.93       26.79      5.50 o 
   1   7   4        0.88        0.95      2.86 o 
   2   7   4       24.16       28.18      5.85 o 
   3   7   4        2.73        1.85      3.26 o 
   4   7   4       14.88       16.82      5.12 o 
   5   7   4        2.92        4.86      4.38 o 
   6   7   4       66.86       82.90     10.68 o 
   7   7   4        0.21        0.98      2.89 o 
   8   7   4      109.77      141.57     10.03 o 
   9   7   4        0.82        0.00      2.22 o 
  10   7   4       75.12      103.61     10.97 o 
  11   7   4        7.01        6.73      3.93 o 
  12   7   4        0.70        2.28      2.97 o 
  13   7   4        0.05        1.15      2.33 o 
  14   7   4        3.78        4.15      2.53 o 
  15   7   4        0.11       -0.16      2.59 o 
 -15   8   4        1.29        4.17      2.54 o 
 -14   8   4        1.64        3.91      2.27 o 
 -13   8   4        5.66        5.47      2.79 o 
 -12   8   4        7.93       14.34      3.65 o 
 -11   8   4        5.77        3.20      3.20 o 
 -10   8   4       56.39       70.40      7.48 o 
  -9   8   4       28.41       28.85     10.45 o 
  -8   8   4       42.94       31.80     11.36 o 
  -7   8   4       36.50       28.13     11.59 o 
  -6   8   4       50.11       37.79     13.23 o 
  -5   8   4        4.76        1.78      2.05 o 
  -4   8   4      152.04      172.95      9.24 o 
  -3   8   4        3.68        2.32      2.47 o 
  -2   8   4      150.74      155.95     10.01 o 
  -1   8   4       12.99       11.26      4.65 o 
   0   8   4       29.80       42.76      6.62 o 
   1   8   4        6.24        5.63      3.88 o 
   2   8   4      115.45      151.39     11.71 o 
   3   8   4        0.28       -0.14      2.45 o 
   4   8   4       49.57       68.21      8.93 o 
   5   8   4        1.54        0.20      2.18 o 
   6   8   4       32.21       41.88      8.86 o 
   7   8   4        0.80       -1.44      2.79 o 
   8   8   4       64.01       90.45      7.95 o 
   9   8   4        0.21        2.03      2.80 o 
  10   8   4       16.91       20.52      5.47 o 
  11   8   4        0.13       -1.16      2.44 o 
  12   8   4        0.88        0.82      2.03 o 
  13   8   4        0.13        1.69      2.05 o 
 -12   9   4        6.26        5.65      2.91 o 
 -11   9   4        2.39        2.79      1.71 o 
 -10   9   4        1.01        0.79      1.62 o 
  -9   9   4        0.63        1.10      1.82 o 
  -8   9   4        0.87       -0.31      1.41 o 
  -7   9   4       16.52       11.51      7.33 o 
  -6   9   4        3.44        3.33      2.63 o 
  -5   9   4       67.93       76.32      6.02 o 
  -4   9   4        8.90        6.22      4.94 o 
  -3   9   4       83.87       94.63      7.54 o 
  -2   9   4        6.85        7.94      3.83 o 
  -1   9   4       65.46       78.33      8.11 o 
   0   9   4       15.81       16.36      4.84 o 
   1   9   4       30.11       36.49      7.81 o 
   2   9   4        2.44        1.11      3.04 o 
   3   9   4       10.60       10.51      4.21 o 
   4   9   4        0.50        0.44      2.31 o 
   5   9   4        4.67        5.34      3.41 o 
   6   9   4        3.87        4.36      3.21 o 
   7   9   4        3.66        8.93      3.77 o 
   8   9   4        2.85        1.47      2.27 o 
   9   9   4        3.16        0.99      2.26 o 
  10   9   4        0.45        0.49      1.67 o 
  -7  10   4        0.55        0.46      3.44 o 
  -6  10   4        6.34       12.48      5.02 o 
  -5  10   4        4.98        4.31      4.15 o 
  -4  10   4        1.89        0.85      1.87 o 
  -3  10   4        0.31       -0.66      2.22 o 
  -2  10   4        0.00       -1.05      1.97 o 
  -1  10   4        2.61        2.75      2.98 o 
   0  10   4        0.48       -0.09      1.85 o 
   1  10   4        2.37        1.35      2.17 o 
   2  10   4        0.29        2.76      2.36 o 
   3  10   4        3.19        4.54      2.56 o 
   4  10   4        0.02        1.95      2.97 o 
   5  10   4        0.01       -0.56      1.80 o 
 -23   1   5        5.65        7.23      3.10 o 
 -22   1   5        2.11        1.45      2.85 o 
 -21   1   5        3.61        0.06      1.80 o 
 -20   1   5        5.77        1.97      2.81 o 
 -19   1   5       10.02        2.15      2.86 o 
 -18   1   5      107.46      132.30      7.36 o 
 -17   1   5        0.37       -0.47      1.61 o 
 -16   1   5      134.20      182.14      8.11 o 
 -15   1   5       12.16       15.42      3.67 o 
 -14   1   5       36.94       46.69      4.34 o 
 -13   1   5        6.94        7.71      2.02 o 
 -12   1   5        2.08        2.05      1.28 o 
 -11   1   5        2.16        1.28      1.18 o 
 -10   1   5        2.84        1.42      1.08 o 
  -9   1   5       54.22       43.37      1.64 o 
  -8   1   5     1314.80     1124.63     15.03 o 
  -7   1   5      179.67      163.92      2.83 o 
  -6   1   5     2404.17     2244.07     22.44 o 
  -5   1   5     3675.34     3400.02     36.51 o 
  -4   1   5     1592.52     1271.56     16.48 o 
  -3   1   5      728.39      585.51      6.17 o 
  -2   1   5     3098.41     2519.18     27.85 o 
  -1   1   5      375.66      276.59      4.34 o 
   0   1   5      305.15      237.70      3.50 o 
   1   1   5      297.11      304.76      5.62 o 
   2   1   5     1545.21     1265.69     11.99 o 
   3   1   5     1890.40     1768.32     18.79 o 
   4   1   5      236.24      204.40      3.33 o 
   5   1   5     2449.80     2371.15     26.48 o 
   6   1   5     2118.33     2191.64     32.84 o 
   7   1   5     1981.86     1937.17     28.55 o 
   8   1   5       68.48       55.03      2.71 o 
   9   1   5       27.49       25.09      2.25 o 
  10   1   5      134.73      153.10      5.30 o 
  11   1   5      452.13      549.18     23.60 o 
  12   1   5      341.45      373.55     21.29 o 
  13   1   5       20.15       42.09      6.14 o 
  14   1   5      167.30      173.22      9.63 o 
  15   1   5       10.94       23.56      5.78 o 
  16   1   5        4.15       -0.08      2.06 o 
  17   1   5        5.62        0.22      2.22 o 
  18   1   5        0.44        0.88      2.52 o 
  19   1   5        8.45       -0.26      2.48 o 
  20   1   5        1.08       -0.26      2.73 o 
 -23   2   5        0.03        2.72      3.13 o 
 -22   2   5        1.35       -0.28      1.44 o 
 -21   2   5        2.85        2.32      2.50 o 
 -20   2   5        1.94        3.08      2.73 o 
 -19   2   5       40.97       41.01     17.18 o 
 -18   2   5        4.73        7.20      3.61 o 
 -17   2   5       32.35       34.88      4.70 o 
 -16   2   5       58.76       71.47      5.47 o 
 -15   2   5      109.99      104.49      5.86 o 
 -14   2   5       16.26       23.17      3.38 o 
 -13   2   5      295.38      343.29     13.44 o 
 -12   2   5       37.95       44.28      2.80 o 
 -11   2   5       27.59       23.71      2.21 o 
 -10   2   5       93.11       79.19      3.20 o 
  -9   2   5      429.03      385.28      6.97 o 
  -8   2   5      260.96      193.75      3.62 o 
  -7   2   5      539.97      506.88      6.35 o 
  -6   2   5       18.01       10.73      0.87 o 
  -5   2   5      483.95      330.13      4.03 o 
  -4   2   5     1889.93     1523.66     14.48 o 
  -3   2   5        2.14        2.02      0.68 o 
  -2   2   5     5179.30     4401.37     48.55 o 
  -1   2   5      186.13      160.10      2.43 o 
   0   2   5     1370.88     1436.89     13.63 o 
   1   2   5     1191.32      923.65      8.97 o 
   2   2   5     1910.39     1768.38     20.24 o 
   3   2   5       52.67       49.58      1.54 o 
   4   2   5     3434.69     3085.53     39.51 o 
   5   2   5      835.60      788.69     11.79 o 
   6   2   5      791.70      889.99     16.14 o 
   7   2   5      758.17      726.14     14.12 o 
   8   2   5      763.32      778.12     19.10 o 
   9   2   5        3.87        5.29      1.47 o 
  10   2   5       98.77      116.40      6.78 o 
  11   2   5       85.20      117.92      9.00 o 
  12   2   5        9.28        9.24      3.47 o 
  13   2   5       25.22       37.74      5.31 o 
  14   2   5        3.50       10.54      4.10 o 
  15   2   5        2.94        7.82      4.17 o 
  16   2   5        0.67        0.27      2.29 o 
  17   2   5        0.54       -0.09      1.93 o 
  18   2   5       12.39        5.75      5.31 o 
  19   2   5        3.51        1.65      2.48 o 
  20   2   5        0.89       -0.19      1.99 o 
 -22   3   5        1.38        0.85      1.89 o 
 -21   3   5        5.30        8.43      3.70 o 
 -20   3   5       12.63        6.44      3.77 o 
 -19   3   5        3.60        4.12      3.70 o 
 -18   3   5       12.44       10.34      5.29 o 
 -17   3   5       37.27       34.18      6.27 o 
 -16   3   5        1.66        0.46      1.68 o 
 -15   3   5      122.29      161.78      8.45 o 
 -14   3   5       93.95       99.76      7.07 o 
 -13   3   5      184.44      207.10      8.75 o 
 -12   3   5       92.17       89.06      5.50 o 
 -11   3   5      200.04      195.80      5.97 o 
 -10   3   5      867.65      892.20     12.08 o 
  -9   3   5      274.39      291.04      4.80 o 
  -8   3   5      647.70      629.58      8.87 o 
  -7   3   5      176.58      189.90      3.75 o 
  -6   3   5        4.00        2.26      0.63 o 
  -5   3   5     1201.84     1148.22     12.72 o 
  -4   3   5      519.74      492.62      7.77 o 
  -3   3   5      202.78      192.44      3.69 o 
  -2   3   5       27.32       28.86      1.68 o 
  -1   3   5     2516.38     2347.74     25.09 o 
   0   3   5      137.33      100.00      3.44 o 
   1   3   5      216.84      187.64      2.76 o 
   2   3   5        3.78        3.06      0.53 o 
   3   3   5       38.89       38.07      2.05 o 
   4   3   5      462.13      436.58      6.64 o 
   5   3   5        2.25        3.03      1.12 o 
   6   3   5      462.69      456.48      8.50 o 
   7   3   5      314.82      357.12      7.15 o 
   8   3   5       18.38       24.00      2.56 o 
   9   3   5       34.53       41.47      3.55 o 
  10   3   5       35.08       54.29      5.41 o 
  11   3   5        9.62        9.49      3.48 o 
  12   3   5        0.54        0.32      1.99 o 
  13   3   5        5.86        2.71      2.64 o 
  14   3   5       10.70       10.90      4.49 o 
  15   3   5       13.33        0.83      2.59 o 
  16   3   5        0.01        0.44      2.20 o 
  17   3   5        4.31       -0.21      2.01 o 
  18   3   5        3.37        2.14      2.47 o 
  19   3   5        0.43        1.18      1.76 o 
 -22   4   5        4.40        2.25      2.68 o 
 -21   4   5        0.18       -0.88      1.91 o 
 -20   4   5        0.08       -0.70      2.33 o 
 -19   4   5        0.40       -0.24      2.49 o 
 -18   4   5       17.15       16.42      7.83 o 
 -17   4   5       64.11      103.94      8.75 o 
 -16   4   5        0.24       -0.51      2.49 o 
 -15   4   5      311.10      350.72     22.47 o 
 -14   4   5        7.96       12.35      3.55 o 
 -13   4   5      305.60      340.36     15.61 o 
 -12   4   5        9.13       14.57      4.34 o 
 -11   4   5      219.90      238.38      7.20 o 
 -10   4   5      154.25      180.10      6.73 o 
  -9   4   5      326.76      337.22      7.00 o 
  -8   4   5     1029.34     1074.40     14.29 o 
  -7   4   5       25.93       34.76      2.23 o 
  -6   4   5        0.41        3.26      1.25 o 
  -5   4   5      140.00      132.34      3.25 o 
  -4   4   5       10.10       15.44      1.51 o 
  -3   4   5      857.24      795.68      9.74 o 
  -2   4   5      310.77      304.05      5.17 o 
  -1   4   5       24.34       34.04      2.04 o 
   0   4   5      967.54      938.46     11.12 o 
   1   4   5        2.12        1.43      0.75 o 
   2   4   5       74.94       89.70      3.55 o 
   3   4   5       62.61       60.65      2.97 o 
   4   4   5        0.47        0.18      1.05 o 
   5   4   5       78.99       91.71      4.21 o 
   6   4   5        0.52        1.90      1.56 o 
   7   4   5      293.85      326.86      9.53 o 
   8   4   5       53.76       45.16      5.54 o 
   9   4   5      180.14      211.01      8.60 o 
  10   4   5       94.44      113.75      7.16 o 
  11   4   5       71.62       97.67      6.52 o 
  12   4   5       30.46       55.17      5.53 o 
  13   4   5       36.23       52.37      5.81 o 
  14   4   5       29.54       49.49     11.13 o 
  15   4   5       12.70        6.60      4.55 o 
  16   4   5       17.83        8.34      4.75 o 
  17   4   5       10.31       11.21      5.63 o 
  18   4   5       18.31        8.84     13.23 o 
 -21   5   5        0.42       -0.76      1.77 o 
 -20   5   5        0.02        1.65      2.01 o 
 -19   5   5        3.18        1.97      2.92 o 
 -18   5   5        5.48        6.83      3.49 o 
 -17   5   5       14.23       12.56      5.55 o 
 -16   5   5        0.74       -0.43      2.35 o 
 -15   5   5        4.72        4.76      3.41 o 
 -14   5   5       44.00       43.31     13.46 o 
 -13   5   5        3.42        1.50      2.21 o 
 -12   5   5        0.20       -0.95      2.16 o 
 -11   5   5       40.63       23.48      6.46 o 
 -10   5   5      100.02      100.05      5.71 o 
  -9   5   5        5.55        3.88      2.08 o 
  -8   5   5      275.98      243.28      7.68 o 
  -7   5   5      241.90      233.16      6.14 o 
  -6   5   5      861.82      815.84     12.40 o 
  -5   5   5      587.81      613.87      9.03 o 
  -4   5   5     2087.37     1981.22     23.41 o 
  -3   5   5        2.76        3.44      1.21 o 
  -2   5   5      826.59      774.16      9.83 o 
  -1   5   5       38.52       38.45      2.18 o 
   0   5   5       49.85       39.60      2.24 o 
   1   5   5      122.85      137.66      4.74 o 
   2   5   5        0.68       -0.07      1.01 o 
   3   5   5       67.14       78.74      5.29 o 
   4   5   5       20.22       18.09      3.17 o 
   5   5   5       14.19       13.71      4.11 o 
   6   5   5        0.79        0.96      2.54 o 
   7   5   5        0.11       -0.77      2.41 o 
   8   5   5        7.87       12.56      4.32 o 
   9   5   5        0.47        1.52      2.69 o 
  10   5   5       69.70       89.75      8.14 o 
  11   5   5        1.01        0.32      1.61 o 
  12   5   5       14.35       10.80      4.75 o 
  13   5   5       12.91       -0.22      5.04 o 
  14   5   5        1.43        2.48      6.79 o 
  15   5   5        9.60       10.56      6.94 o 
  16   5   5        3.89        7.40      4.26 o 
  17   5   5       10.90       16.49      4.08 o 
 -19   6   5        0.04        1.04      2.22 o 
 -18   6   5        1.14       -0.15      1.52 o 
 -17   6   5        0.48        1.49      2.31 o 
 -16   6   5        7.96        4.20      3.50 o 
 -15   6   5        0.03       -0.24      2.02 o 
 -14   6   5       14.59       11.22      5.22 o 
 -13   6   5       14.31       11.65      7.22 o 
 -12   6   5       28.62       26.85      5.15 o 
 -11   6   5        2.88        2.28      2.66 o 
 -10   6   5       19.99       14.26      3.84 o 
  -9   6   5       30.99       24.94      6.84 o 
  -8   6   5        3.96       11.50      3.73 o 
  -7   6   5        0.45       -0.31      1.51 o 
  -6   6   5       84.38       93.75      5.86 o 
  -5   6   5        1.27        1.45      1.93 o 
  -4   6   5      247.20      286.78      9.65 o 
  -3   6   5       16.21        9.37      2.81 o 
  -2   6   5      460.00      417.49     12.57 o 
  -1   6   5       17.24       17.91      4.47 o 
   0   6   5      137.62      142.89      8.63 o 
   1   6   5        0.41       -1.38      2.73 o 
   2   6   5       46.82       45.77      6.34 o 
   3   6   5       29.17       33.81      5.92 o 
   4   6   5       30.63       29.68      5.71 o 
   5   6   5       12.36       16.74      5.12 o 
   6   6   5       55.38       72.93      7.92 o 
   7   6   5        0.43        1.63      3.07 o 
   8   6   5        0.01       -0.23      2.41 o 
   9   6   5        5.64       11.01      4.61 o 
  10   6   5        0.55        2.38      3.19 o 
  11   6   5        0.95        7.35      3.77 o 
  12   6   5        8.62       10.83      4.58 o 
  13   6   5       10.23       10.72      3.81 o 
  14   6   5       11.01       15.69      6.03 o 
  15   6   5        1.82        0.89      3.00 o 
  16   6   5        0.47        5.41      4.49 o 
 -17   7   5        4.18        5.10      2.79 o 
 -16   7   5        5.52        3.43      2.87 o 
 -15   7   5        1.88        1.64      2.86 o 
 -14   7   5       27.98       39.66     14.59 o 
 -13   7   5        0.75        1.90      2.90 o 
 -12   7   5        3.56        2.94      2.89 o 
 -11   7   5        5.05        2.79      2.44 o 
 -10   7   5       25.71       16.61      8.63 o 
  -9   7   5       41.17       35.55      7.45 o 
  -8   7   5      122.56      122.31      7.50 o 
  -7   7   5        4.41        6.27      3.40 o 
  -6   7   5      123.70      117.76      7.99 o 
  -5   7   5      128.46      142.98      8.48 o 
  -4   7   5       33.13       27.05      6.67 o 
  -3   7   5      123.35      101.04      6.55 o 
  -2   7   5      118.74      107.32      8.58 o 
  -1   7   5       77.58       76.29      7.84 o 
   0   7   5       41.28       52.36      6.89 o 
   1   7   5       21.89       26.69      5.69 o 
   2   7   5       14.08       13.56      5.97 o 
   3   7   5        4.96        3.50      3.53 o 
   4   7   5       68.96      103.76      9.41 o 
   5   7   5       33.88       42.71      6.81 o 
   6   7   5       42.30       49.65     10.36 o 
   7   7   5       33.58       48.08     10.33 o 
   8   7   5       64.64       97.00      8.54 o 
   9   7   5        2.33       15.86      4.83 o 
  10   7   5       91.19      143.61      9.39 o 
  11   7   5        1.06        3.50      3.30 o 
  12   7   5       18.52       18.23      4.39 o 
  13   7   5        0.20       -2.05      2.27 o 
  14   7   5        3.38        2.50      3.37 o 
 -15   8   5        2.91        3.18      3.81 o 
 -14   8   5        3.72        2.33      2.20 o 
 -13   8   5        3.99        4.50      2.32 o 
 -12   8   5        5.05        7.51      3.26 o 
 -11   8   5        8.07        9.57      3.36 o 
 -10   8   5        0.75       -0.27      1.65 o 
  -9   8   5        1.52        2.64      2.55 o 
  -8   8   5        3.04        1.70      2.31 o 
  -7   8   5        5.77        3.01      2.71 o 
  -6   8   5        3.63        1.48      2.29 o 
  -5   8   5        4.71        4.54      2.93 o 
  -4   8   5        5.13        5.18      3.01 o 
  -3   8   5      179.74      194.72     12.76 o 
  -2   8   5        1.90       -0.93      2.76 o 
  -1   8   5      240.08      262.18     14.63 o 
   0   8   5        8.55       11.98      4.74 o 
   1   8   5      207.04      235.57     12.86 o 
   2   8   5       89.46      126.27      9.84 o 
   3   8   5       75.33       99.25     10.29 o 
   4   8   5       53.14       73.03      7.98 o 
   5   8   5       37.59       57.39      7.10 o 
   6   8   5       29.14       25.58      5.80 o 
   7   8   5       21.09       26.08      5.34 o 
   8   8   5       37.45       50.81      6.23 o 
   9   8   5       35.37       54.03      6.12 o 
  10   8   5        0.16        0.18      1.69 o 
  11   8   5       16.16       18.38      8.76 o 
  12   8   5        3.58        3.99      2.33 o 
 -12   9   5        1.50        0.81      2.11 o 
 -11   9   5        3.93        4.22      3.11 o 
 -10   9   5        5.22        2.32      2.35 o 
  -9   9   5        1.41        1.00      1.35 o 
  -8   9   5       23.13       15.19     10.10 o 
  -7   9   5        0.13        0.58      1.45 o 
  -6   9   5       20.27       11.76      8.18 o 
  -5   9   5        6.82        3.10      3.11 o 
  -4   9   5        0.05       -1.96      2.95 o 
  -3   9   5        8.09        9.53      4.35 o 
  -2   9   5        3.53        2.55      3.00 o 
  -1   9   5        1.37        2.64      3.00 o 
   0   9   5       13.28       17.84      5.03 o 
   1   9   5        1.74        1.25      2.92 o 
   2   9   5       16.02       22.43      6.14 o 
   3   9   5        0.97        2.05      2.92 o 
   4   9   5       33.59       59.57      6.59 o 
   5   9   5        1.23        4.34      3.09 o 
   6   9   5        3.39        6.39      6.90 o 
   7   9   5        4.08        3.21      2.49 o 
   8   9   5        0.25        1.29      1.93 o 
   9   9   5        2.56        0.94      1.94 o 
  -7  10   5        4.32        4.42      4.59 o 
  -6  10   5        3.55        7.61      4.21 o 
  -5  10   5        9.82        3.73      5.12 o 
  -4  10   5        0.39       -0.67      1.64 o 
  -3  10   5        8.56        6.87      6.49 o 
  -2  10   5        0.35        0.17      1.52 o 
  -1  10   5       10.97        7.76      4.97 o 
   0  10   5        0.42       -1.12      2.24 o 
   1  10   5       20.92       15.49      9.29 o 
   2  10   5        0.11       -1.25      2.24 o 
   3  10   5       11.72        7.92      4.45 o 
   4  10   5        0.26        0.54      1.90 o 
 -23   0   6        4.32       11.99      5.07 o 
 -22   0   6       14.54       22.01     18.34 o 
 -21   0   6        6.47        5.23      3.76 o 
 -20   0   6       26.13       18.34     12.54 o 
 -19   0   6       16.00        8.93      6.91 o 
 -18   0   6        9.39       10.23      4.97 o 
 -17   0   6        1.76        5.21      5.06 o 
 -16   0   6      113.48      127.35     10.18 o 
 -15   0   6        9.47       13.93      4.65 o 
 -14   0   6      132.86      157.56     10.56 o 
 -13   0   6       33.81       42.76      5.59 o 
 -12   0   6       22.52       21.28      3.21 o 
 -11   0   6      197.86      186.72      6.88 o 
 -10   0   6      869.10      818.13     20.38 o 
  -9   0   6     1233.39     1207.93     21.53 o 
  -8   0   6      393.41      514.15     11.35 o 
  -7   0   6     2655.86     2723.18     45.26 o 
  -6   0   6     2507.90     2258.36     28.31 o 
  -5   0   6      603.43      807.01     10.74 o 
  -4   0   6      228.81      113.95      4.26 o 
  -3   0   6      134.89      210.55      4.08 o 
  -2   0   6     2625.37     2534.44     36.82 o 
  -1   0   6     1904.01     1754.31     31.11 o 
   0   0   6        3.13        4.01      0.82 o 
   1   0   6       49.19       47.52      2.49 o 
   2   0   6       70.37       53.45      2.21 o 
   3   0   6     1844.92     1605.07     30.59 o 
   4   0   6       44.44       40.62      3.57 o 
   5   0   6      141.21      183.32      4.90 o 
   6   0   6        5.69        7.18      2.06 o 
   7   0   6      231.45      210.36      7.31 o 
   8   0   6       74.29       78.36      4.27 o 
   9   0   6      245.04      274.84     23.49 o 
  10   0   6      217.15      278.08     17.58 o 
  11   0   6        0.61       -0.03      4.10 o 
  12   0   6      281.16      383.18     27.44 o 
  13   0   6       19.94       18.52      7.74 o 
  14   0   6        0.09       -2.72      6.45 o 
  15   0   6       39.86       12.95     14.62 o 
  16   0   6        6.65        0.62      4.61 o 
  17   0   6        7.87       -0.15      3.68 o 
  18   0   6        0.49       -0.28      3.85 o 
  19   0   6        7.24        0.05      2.75 o 
  20   0   6        4.84        0.00      2.00 o 
 -23   1   6        1.17        0.85      1.96 o 
 -22   1   6        6.63        6.48      3.44 o 
 -21   1   6        0.18       -0.29      1.88 o 
 -20   1   6       11.81        8.56      3.94 o 
 -19   1   6        1.57       -0.33      1.87 o 
 -18   1   6        4.68        9.58      3.36 o 
 -17   1   6       11.77       20.27      4.04 o 
 -16   1   6        3.40        1.47      2.19 o 
 -15   1   6       62.90       79.05      5.51 o 
 -14   1   6        0.79        0.58      1.60 o 
 -13   1   6        3.82        2.23      2.07 o 
 -12   1   6       46.63       41.62      2.73 o 
 -11   1   6      110.66       90.75      3.35 o 
 -10   1   6      873.35      926.79     14.01 o 
  -9   1   6     1031.20      939.95     12.16 o 
  -8   1   6      404.58      498.10      6.25 o 
  -7   1   6        2.59        1.57      0.80 o 
  -6   1   6       78.61       82.76      2.23 o 
  -5   1   6       14.95       20.35      1.00 o 
  -4   1   6       54.85       60.42      1.64 o 
  -3   1   6      310.71      274.08      3.61 o 
  -2   1   6     2496.32     2505.53     29.30 o 
  -1   1   6       17.58       18.22      1.43 o 
   0   1   6     2610.79     2388.08     25.71 o 
   1   1   6      211.84      246.15      3.03 o 
   2   1   6      624.88      543.89      7.43 o 
   3   1   6       36.61       27.36      1.89 o 
   4   1   6       41.70       47.17      1.76 o 
   5   1   6      129.08      148.71      3.70 o 
   6   1   6      130.12      102.54      4.42 o 
   7   1   6      140.82      184.06      5.26 o 
   8   1   6      140.52      121.28      4.54 o 
   9   1   6        0.12        0.81      1.44 o 
  10   1   6      158.82      209.95      7.39 o 
  11   1   6       63.46       53.32      9.31 o 
  12   1   6       72.59      100.63      8.25 o 
  13   1   6       44.99       50.47      7.06 o 
  14   1   6        0.77       -0.16      1.99 o 
  15   1   6        1.67        2.54      3.16 o 
  16   1   6       17.28        6.05      7.73 o 
  17   1   6        1.54       -0.70      3.12 o 
  18   1   6        0.13        0.57      2.88 o 
  19   1   6        0.00        0.13      2.12 o 
  20   1   6        0.78       -0.25      2.00 o 
 -23   2   6        0.40       -0.29      2.25 o 
 -22   2   6       22.56       37.67      5.09 o 
 -21   2   6        2.56        1.48      2.59 o 
 -19   2   6       29.14       33.03     11.41 o 
 -18   2   6       35.69       43.24     14.17 o 
 -17   2   6        4.06        5.39      2.85 o 
 -16   2   6      191.49      259.42      9.71 o 
 -15   2   6       14.43       16.40      3.50 o 
 -14   2   6      145.73      173.73      7.20 o 
 -13   2   6        3.47        1.74      1.65 o 
 -12   2   6        1.73        1.64      1.50 o 
 -11   2   6       38.97       39.26      2.56 o 
 -10   2   6       12.08       10.63      1.62 o 
  -9   2   6      604.59      647.91      7.99 o 
  -8   2   6     2026.25     2032.50     22.25 o 
  -7   2   6     1470.98     1246.59     13.45 o 
  -6   2   6     1573.36     1603.01     17.41 o 
  -5   2   6     3813.87     3623.10     35.93 o 
  -4   2   6      327.05      284.42      3.67 o 
  -3   2   6     2112.78     1965.40     21.76 o 
  -2   2   6     2615.20     2661.16     29.98 o 
  -1   2   6      179.93      162.89      3.04 o 
   0   2   6      107.21      100.29      2.47 o 
   1   2   6     1351.13     1332.59     13.66 o 
   2   2   6        1.40        1.41      1.08 o 
   3   2   6        0.59        0.92      0.40 o 
   4   2   6        2.19        1.36      1.11 o 
   5   2   6      517.85      576.75     10.92 o 
   6   2   6      518.45      509.02      8.54 o 
   7   2   6      244.97      238.70      5.59 o 
   8   2   6      532.77      543.95     14.33 o 
   9   2   6      234.63      292.94      9.06 o 
  10   2   6        3.28        7.12      3.12 o 
  11   2   6      191.27      283.42     15.11 o 
  12   2   6       30.82       23.41      4.91 o 
  13   2   6       38.74       76.55      7.30 o 
  14   2   6       22.54       32.19      5.10 o 
  16   2   6        1.20        0.21      2.62 o 
  17   2   6       23.89       36.87     28.23 o 
  18   2   6        0.47       -0.55      2.68 o 
  19   2   6        1.69        0.21      2.09 o 
 -22   3   6        3.61        1.66      2.20 o 
 -21   3   6        0.57        2.81      2.98 o 
 -20   3   6        4.55        4.32      3.68 o 
 -19   3   6       21.13       13.67      6.55 o 
 -18   3   6        0.09       -0.58      2.30 o 
 -17   3   6       38.62       35.57      7.13 o 
 -16   3   6        5.80        4.28      3.08 o 
 -15   3   6      106.88      138.62      8.01 o 
 -14   3   6        4.30        6.38      3.02 o 
 -13   3   6      119.94      134.94     11.14 o 
 -12   3   6        3.49        7.77      2.75 o 
 -11   3   6      109.74       97.20      5.48 o 
 -10   3   6      194.44      188.65      5.41 o 
  -9   3   6      384.89      336.10      6.23 o 
  -8   3   6      579.26      521.49      8.12 o 
  -7   3   6      317.84      312.28      5.78 o 
  -6   3   6     2331.77     2162.68     26.43 o 
  -5   3   6      283.35      258.12      4.71 o 
  -4   3   6     3204.81     2799.01     30.18 o 
  -3   3   6      360.54      272.49      4.11 o 
  -2   3   6     1439.61     1253.25     14.45 o 
  -1   3   6        2.54        3.56      0.95 o 
   0   3   6      220.62      252.93      4.56 o 
   1   3   6      141.75      158.12      4.09 o 
   2   3   6       25.34       24.07      2.03 o 
   3   3   6      491.83      536.54      8.79 o 
   4   3   6       33.14       45.23      2.69 o 
   5   3   6      226.20      263.03      6.11 o 
   6   3   6        8.30       10.26      1.88 o 
   7   3   6      308.96      371.00      8.16 o 
   8   3   6       10.40       11.16      2.46 o 
   9   3   6      121.10      172.49     10.80 o 
  10   3   6       66.55       94.23      6.73 o 
  11   3   6      155.36      199.55     10.58 o 
  12   3   6       73.52       76.34      7.65 o 
  13   3   6      119.74      163.05      8.49 o 
  14   3   6       43.41       70.01      7.68 o 
  15   3   6        0.74        0.01      1.49 o 
  16   3   6       19.47        7.86      6.51 o 
  17   3   6       10.80       12.68      3.88 o 
  18   3   6       24.75       47.85     11.94 o 
  19   3   6        3.29       -0.19      2.05 o 
 -22   4   6        0.17        0.58      1.47 o 
 -21   4   6        0.09        0.82      2.10 o 
 -20   4   6       19.92        9.04      7.00 o 
 -19   4   6        0.58        2.22      2.96 o 
 -18   4   6       22.81       22.30      9.79 o 
 -17   4   6       18.19       17.87      8.89 o 
 -16   4   6        0.64        0.87      2.21 o 
 -15   4   6       27.15       15.99      8.38 o 
 -14   4   6       36.79       36.56     11.49 o 
 -13   4   6       47.03       41.25     12.89 o 
 -12   4   6       18.50       19.90      4.29 o 
 -11   4   6       66.12       71.57      5.50 o 
 -10   4   6       30.87       32.81      3.28 o 
  -9   4   6        1.48        0.44      1.24 o 
  -8   4   6       34.56       29.65      2.59 o 
  -7   4   6      182.35      217.55      4.98 o 
  -6   4   6       84.40       91.14      3.23 o 
  -5   4   6       71.60       56.58      2.24 o 
  -4   4   6      113.45      121.58      3.16 o 
  -3   4   6       31.95       24.37      1.77 o 
  -2   4   6      284.91      269.61      5.10 o 
  -1   4   6       92.29       93.89      5.11 o 
   0   4   6      182.26      220.37      6.07 o 
   1   4   6        6.00        6.31      1.93 o 
   2   4   6      174.76      166.32      5.39 o 
   3   4   6      602.56      639.39     12.38 o 
   4   4   6      153.01      136.42      5.18 o 
   5   4   6        1.50        0.86      1.61 o 
   6   4   6      370.79      357.54     11.45 o 
   7   4   6        0.10        0.71      1.96 o 
   8   4   6        1.48        2.50      2.34 o 
   9   4   6        4.87        9.80      3.10 o 
  10   4   6       64.56       75.91      7.58 o 
  11   4   6       10.78        9.24      4.15 o 
  12   4   6       19.89       18.43      4.94 o 
  13   4   6        0.08        0.18      1.87 o 
  14   4   6       15.16       15.26     10.00 o 
  15   4   6        2.71        1.17      2.26 o 
  16   4   6        0.83        2.17      2.93 o 
  17   4   6        5.39        3.31      4.17 o 
 -21   5   6        1.97        1.95      2.68 o 
 -20   5   6        0.38        0.06      1.66 o 
 -19   5   6        0.87        3.76      2.90 o 
 -18   5   6        5.57        2.99      2.89 o 
 -17   5   6        7.22        2.70      3.00 o 
 -16   5   6        4.29        1.43      3.01 o 
 -15   5   6        6.55        5.89      3.39 o 
 -14   5   6       11.38        7.64      3.40 o 
 -13   5   6       23.70       23.71      8.04 o 
 -12   5   6        2.77        1.25      2.61 o 
 -11   5   6       33.08       27.97      4.07 o 
 -10   5   6       12.37       11.26      2.85 o 
  -9   5   6       63.84       53.04      4.53 o 
  -8   5   6       28.74       25.34      3.53 o 
  -7   5   6      367.40      357.53      9.44 o 
  -6   5   6      251.95      259.63      6.86 o 
  -5   5   6      508.51      501.79     10.17 o 
  -4   5   6      406.67      377.57      7.63 o 
  -3   5   6      451.31      424.42      8.82 o 
  -2   5   6        0.31        1.11      1.07 o 
  -1   5   6       21.36       25.38      3.00 o 
   0   5   6       41.57       45.49      3.73 o 
   1   5   6       21.58       23.34      3.04 o 
   2   5   6      214.06      213.07      7.16 o 
   3   5   6       90.30       82.88      4.90 o 
   4   5   6       65.33       70.98      4.74 o 
   5   5   6      129.61      123.28      7.01 o 
   6   5   6      129.46      137.70      8.94 o 
   7   5   6      160.83      180.17      8.92 o 
   8   5   6       24.59       39.61      4.82 o 
   9   5   6       41.48       51.16      7.13 o 
  10   5   6        0.32        2.29      3.27 o 
  11   5   6        0.07        2.17      5.77 o 
  12   5   6        1.52       -1.82      4.48 o 
  13   5   6        8.65        0.14      2.83 o 
  14   5   6        6.79        0.08      2.66 o 
  15   5   6        1.64        4.40      4.11 o 
  16   5   6        1.16        3.06      3.09 o 
 -19   6   6        5.36        4.30      2.71 o 
 -18   6   6        2.85        3.01      2.44 o 
 -17   6   6        5.47        4.57      2.88 o 
 -16   6   6        4.87        2.31      2.63 o 
 -15   6   6        0.13        0.54      2.00 o 
 -14   6   6        9.19        4.17      2.69 o 
 -13   6   6       10.16       11.57      5.91 o 
 -12   6   6       29.08       32.32      9.17 o 
 -11   6   6       60.45       76.52      6.04 o 
 -10   6   6       38.81       36.84      7.05 o 
  -9   6   6       89.64       98.30      9.75 o 
  -8   6   6       24.62       22.57      4.65 o 
  -7   6   6      253.15      299.88     12.84 o 
  -6   6   6      274.31      303.34     11.72 o 
  -5   6   6      183.91      157.69      9.04 o 
  -4   6   6     1197.98     1112.03     27.89 o 
  -3   6   6       41.59       38.20      4.29 o 
  -2   6   6      972.53      904.02     24.63 o 
  -1   6   6      165.51      187.13     10.21 o 
   0   6   6      585.00      618.25     19.75 o 
   1   6   6      666.66      684.55     21.31 o 
   2   6   6      195.23      188.03     10.88 o 
   3   6   6      316.94      343.09     14.51 o 
   4   6   6      124.62      153.27     10.18 o 
   5   6   6      115.71      123.63      9.52 o 
   6   6   6      121.89      154.47     10.45 o 
   7   6   6      214.83      234.67     17.44 o 
   8   6   6      136.09      190.77     11.22 o 
   9   6   6        5.84        3.37      3.37 o 
  10   6   6      149.40      215.05     13.69 o 
  11   6   6        0.08        0.25      1.84 o 
  12   6   6        1.09        1.34      4.01 o 
  13   6   6        2.84        3.10      3.74 o 
  14   6   6        0.07        1.00      3.00 o 
  15   6   6        0.96        1.97      3.07 o 
 -17   7   6        2.03        2.57      3.03 o 
 -16   7   6        0.26        1.75      2.25 o 
 -15   7   6        2.04        3.62      3.18 o 
 -14   7   6        1.70        1.71      2.91 o 
 -13   7   6        4.99        2.86      2.39 o 
 -12   7   6       22.07       16.59      8.78 o 
 -11   7   6        0.56        2.03      2.60 o 
 -10   7   6       16.90       13.40      7.28 o 
  -9   7   6        0.01        1.01      2.36 o 
  -8   7   6       22.29       21.70      5.03 o 
  -7   7   6        2.47        1.79      3.10 o 
  -6   7   6      164.36      173.37      9.40 o 
  -5   7   6      164.92      172.18      9.51 o 
  -4   7   6        5.64        5.47      3.08 o 
  -3   7   6       48.01       47.71      6.72 o 
  -2   7   6       33.04       31.49      5.86 o 
  -1   7   6        0.57        4.83      3.53 o 
   0   7   6       46.84       55.19      6.88 o 
   1   7   6       57.37       81.94      8.07 o 
   2   7   6        5.50       12.70      5.26 o 
   3   7   6       27.57       25.89      7.16 o 
   4   7   6        0.05        1.08      2.77 o 
   5   7   6        4.44        5.44      3.89 o 
   6   7   6       19.33       36.46      7.14 o 
   7   7   6        6.52        9.32      4.25 o 
   8   7   6        9.17       12.22      4.41 o 
   9   7   6       22.28       33.31      5.58 o 
  10   7   6       25.34       35.50      5.38 o 
  11   7   6        0.83       -0.40      2.00 o 
  12   7   6        3.00        2.20      2.78 o 
  13   7   6        5.56        3.20      3.60 o 
  14   7   6        1.50        0.01      1.48 o 
 -15   8   6        3.07        5.35      6.72 o 
 -14   8   6        4.90        1.21      2.86 o 
 -13   8   6        1.07       -0.10      1.93 o 
 -12   8   6       18.83       19.16      8.44 o 
 -11   8   6        4.77        7.40      2.88 o 
 -10   8   6       13.44        8.25      4.74 o 
  -9   8   6        8.21        2.31      2.46 o 
  -8   8   6       28.90       12.54      7.94 o 
  -7   8   6        0.77        2.16      2.66 o 
  -6   8   6       30.04       25.95      8.93 o 
  -5   8   6        4.27       11.38      4.95 o 
  -4   8   6       21.38       34.32      6.95 o 
  -3   8   6       21.05       21.87      6.14 o 
  -2   8   6       63.62       68.06     16.06 o 
  -1   8   6       25.86       31.23      8.92 o 
   0   8   6       57.68       65.05     15.60 o 
   1   8   6       44.81       52.36     11.98 o 
   2   8   6        8.79       14.71      5.30 o 
   3   8   6        6.54        9.33      4.29 o 
   4   8   6       26.79       49.96      6.76 o 
   5   8   6       10.09       19.16      5.04 o 
   6   8   6       24.25       32.54      6.95 o 
   7   8   6       14.91       22.47      4.87 o 
   8   8   6        0.79        3.36      2.90 o 
   9   8   6       14.88       15.82      9.47 o 
  10   8   6        6.33        8.50      2.99 o 
  11   8   6       27.43       54.50      5.98 o 
 -12   9   6        0.59        0.58      1.76 o 
 -11   9   6        5.07        3.36      2.24 o 
 -10   9   6        1.72        1.34      1.97 o 
  -9   9   6       18.65       12.01      7.66 o 
  -8   9   6        0.17        0.66      1.39 o 
  -7   9   6       40.21       49.09      5.76 o 
  -6   9   6        0.83        0.64      2.19 o 
  -5   9   6       29.66       35.44      5.81 o 
  -4   9   6        0.05        1.35      2.77 o 
  -3   9   6        2.74        0.29      2.49 o 
  -2   9   6        0.13       -1.08      2.65 o 
  -1   9   6        4.58        6.20      3.58 o 
   0   9   6        3.24        2.59      3.26 o 
   1   9   6       29.39       28.41      7.60 o 
   2   9   6        1.48        4.71      4.07 o 
   3   9   6       14.28       22.89      4.89 o 
   4   9   6        8.12        5.50      4.16 o 
   5   9   6        9.52        2.97      3.20 o 
   6   9   6        9.60        7.00      4.91 o 
   7   9   6       11.24        8.05      5.25 o 
   8   9   6       12.69       10.54      9.71 o 
  -5  10   6        6.20        3.51      2.27 o 
  -4  10   6        1.97        1.99      2.15 o 
  -3  10   6        6.47        5.18      3.57 o 
  -2  10   6        0.00        0.22      1.97 o 
  -1  10   6        1.93        1.59      2.21 o 
   0  10   6        1.28        0.83      1.93 o 
   1  10   6        1.23        0.27      1.69 o 
   2  10   6        0.15        0.36      1.69 o 
 -23   1   7        0.00        2.11      2.09 o 
 -22   1   7        0.50        0.75      1.38 o 
 -21   1   7        1.86        0.63      1.83 o 
 -20   1   7        0.04        0.61      1.91 o 
 -19   1   7        0.13        0.57      1.99 o 
 -18   1   7       30.33       43.40      5.12 o 
 -17   1   7       15.46       19.34      4.07 o 
 -16   1   7       19.59       25.98      4.28 o 
 -15   1   7        0.51       -0.12      1.47 o 
 -14   1   7       16.64       21.10      3.61 o 
 -13   1   7        3.91        2.80      2.07 o 
 -12   1   7       40.40       44.40      3.57 o 
 -11   1   7       65.07       62.43      3.12 o 
 -10   1   7       97.10      101.31      3.58 o 
  -9   1   7      154.90      113.34      3.38 o 
  -8   1   7       51.60       48.26      2.56 o 
  -7   1   7        9.03        7.30      1.03 o 
  -6   1   7      428.00      408.84      4.38 o 
  -5   1   7      518.53      488.76      5.58 o 
  -4   1   7      161.37      169.71      2.74 o 
  -3   1   7       26.95       25.78      1.55 o 
  -2   1   7      145.73      122.67      3.62 o 
  -1   1   7     1990.69     2014.35     23.78 o 
   0   1   7      412.37      439.32      5.73 o 
   1   1   7        0.96        1.07      0.37 o 
   2   1   7       15.20       17.90      1.52 o 
   3   1   7      132.26      134.63      3.23 o 
   4   1   7      240.21      214.78      4.07 o 
   5   1   7      344.53      385.66      8.21 o 
   6   1   7      244.53      250.49      8.69 o 
   7   1   7      123.85      107.26      4.96 o 
   8   1   7        1.05        1.11      2.50 o 
   9   1   7      197.21      265.38     12.13 o 
  10   1   7       20.08       19.25      5.06 o 
  11   1   7      574.51      744.85     24.03 o 
  12   1   7       98.38      113.52      9.61 o 
  13   1   7      160.60      242.94     13.13 o 
  14   1   7       15.15       12.32      8.09 o 
  15   1   7        1.31        2.35      3.11 o 
  16   1   7        1.75        0.53      2.76 o 
  17   1   7       22.30        9.87      8.26 o 
  18   1   7        0.61        0.12      2.15 o 
  19   1   7        0.03        0.28      2.06 o 
 -23   2   7        2.98        7.59      3.72 o 
 -22   2   7        1.74        4.21      2.78 o 
 -21   2   7       18.33       10.40      6.87 o 
 -20   2   7        1.78        0.55      1.73 o 
 -19   2   7       16.55        9.44      4.84 o 
 -18   2   7       47.04       51.27     16.35 o 
 -17   2   7        1.38        2.13      2.40 o 
 -16   2   7       28.52       38.84      5.44 o 
 -15   2   7       29.05       19.24      3.99 o 
 -14   2   7        6.14       10.75      3.02 o 
 -13   2   7       11.18       10.13      2.75 o 
 -12   2   7       78.45       75.38      4.98 o 
 -11   2   7      120.34      110.30      4.05 o 
 -10   2   7      221.10      215.92      5.02 o 
  -9   2   7      532.46      528.44      8.47 o 
  -8   2   7       11.50        5.87      1.13 o 
  -7   2   7     2123.22     2030.22     22.36 o 
  -6   2   7       83.36      103.90      2.58 o 
  -5   2   7      744.79      614.95      6.49 o 
  -4   2   7       35.75       26.63      1.49 o 
  -3   2   7      960.56     1009.28     10.55 o 
  -2   2   7       15.19        9.97      1.14 o 
  -1   2   7      636.91      653.99      8.39 o 
   0   2   7      170.37      204.61      3.61 o 
   1   2   7       54.44       40.94      2.38 o 
   2   2   7     1165.65     1133.74     15.55 o 
   3   2   7       33.76       36.50      2.43 o 
   4   2   7       73.50       77.48      3.14 o 
   5   2   7      179.70      200.89      5.10 o 
   6   2   7       40.67       37.30      2.79 o 
   7   2   7        6.84        7.96      2.56 o 
   8   2   7        4.45        3.55      2.00 o 
   9   2   7       89.13       95.98      6.41 o 
  10   2   7        0.24       -0.50      1.66 o 
  11   2   7       25.17       27.52      6.18 o 
  12   2   7        3.33        3.89      3.85 o 
  13   2   7       42.95       79.18      7.97 o 
  14   2   7        0.46        3.08      3.15 o 
  15   2   7        8.07        8.73      5.81 o 
  16   2   7       21.91        9.98     10.04 o 
  17   2   7        4.92        2.60      2.91 o 
  19   2   7        1.61        0.20      1.84 o 
 -22   3   7        0.37       -0.18      1.63 o 
 -21   3   7        1.94        0.52      2.28 o 
 -20   3   7       15.07        8.22      4.20 o 
 -19   3   7        4.13        2.29      2.49 o 
 -18   3   7       78.58       88.29     13.17 o 
 -17   3   7        7.26        5.83      3.67 o 
 -16   3   7        0.54        0.75      2.22 o 
 -15   3   7        9.79        7.07      3.39 o 
 -14   3   7       35.11       38.43      6.25 o 
 -13   3   7        4.49        4.24      2.61 o 
 -12   3   7       27.23       31.01      4.00 o 
 -11   3   7        2.46        2.56      2.11 o 
 -10   3   7        4.28        2.05      1.91 o 
  -9   3   7        8.03        9.86      1.71 o 
  -8   3   7      141.87      147.75      4.10 o 
  -7   3   7        0.02        0.68      0.90 o 
  -6   3   7        0.21       -0.37      0.73 o 
  -5   3   7      134.31      166.02      3.73 o 
  -4   3   7      517.36      479.03      6.93 o 
  -3   3   7      514.60      540.29      8.01 o 
  -2   3   7      255.28      237.22      5.89 o 
  -1   3   7      741.71      735.30     14.08 o 
   0   3   7        2.10        1.06      1.29 o 
   1   3   7       97.39      118.39      4.32 o 
   2   3   7        0.04       -0.07      0.80 o 
   3   3   7      207.91      201.93      4.96 o 
   4   3   7       15.56       18.90      2.23 o 
   5   3   7      550.76      592.46     10.63 o 
   6   3   7       88.75      108.18      4.56 o 
   7   3   7       14.66       20.77      3.44 o 
   8   3   7       45.05       65.57      5.39 o 
   9   3   7       17.16       22.55      4.11 o 
  10   3   7        0.03        0.81      2.17 o 
  11   3   7       13.49       10.30      3.83 o 
  12   3   7        6.88        6.01      3.14 o 
  13   3   7       24.28        9.13      6.93 o 
  14   3   7        0.45       -1.28      2.47 o 
  15   3   7        3.96        2.39      3.40 o 
  16   3   7        0.00        1.15      2.40 o 
  17   3   7        3.40        4.50      3.72 o 
  18   3   7        1.72       -0.29      2.71 o 
 -21   4   7        9.05        9.61      5.57 o 
 -20   4   7       21.42       18.28     10.18 o 
 -19   4   7       19.78       19.45      9.32 o 
 -18   4   7        5.11        0.50      2.30 o 
 -17   4   7       30.67       28.77     13.61 o 
 -16   4   7        6.08        2.81      2.72 o 
 -15   4   7       38.78       20.30     10.02 o 
 -14   4   7        0.12        0.42      1.88 o 
 -13   4   7       36.72       26.42      8.78 o 
 -12   4   7        0.18       -1.38      2.11 o 
 -11   4   7       55.35       60.00      4.99 o 
 -10   4   7       56.82       48.80      4.32 o 
  -9   4   7       45.78       56.15      6.11 o 
  -8   4   7       50.32       38.06      3.62 o 
  -7   4   7       30.33       30.79      2.85 o 
  -6   4   7        0.57        0.40      1.06 o 
  -5   4   7       13.00        8.89      1.67 o 
  -4   4   7       29.88       35.55      2.22 o 
  -3   4   7     1338.91     1297.36     16.46 o 
  -2   4   7      685.83      675.97     15.86 o 
  -1   4   7      117.29      122.33      5.82 o 
   0   4   7      706.58      702.45     13.02 o 
   1   4   7        0.61        1.62      1.55 o 
   2   4   7      904.48      950.37     16.45 o 
   3   4   7       38.39       35.99      3.56 o 
   4   4   7      539.50      579.71     14.89 o 
   5   4   7        1.66        3.72      2.47 o 
   6   4   7      395.51      431.40     12.96 o 
   7   4   7      176.30      192.33      8.86 o 
   8   4   7       18.40       22.63      3.82 o 
   9   4   7      246.37      305.01     16.23 o 
  10   4   7        7.64       14.65      4.73 o 
  11   4   7        9.58       11.85      4.59 o 
  12   4   7        5.44        5.34      4.60 o 
  13   4   7        0.06        0.81      2.45 o 
  14   4   7        2.63        1.63      2.81 o 
  15   4   7        0.46        0.64      2.13 o 
  16   4   7        2.23        5.90      3.43 o 
  17   4   7        4.30        3.11      3.68 o 
 -20   5   7        5.94        5.65      2.48 o 
 -19   5   7        0.12        0.62      2.39 o 
 -18   5   7       26.91       22.53      8.88 o 
 -17   5   7        0.43        0.62      1.83 o 
 -16   5   7      108.69      141.55      9.13 o 
 -15   5   7        2.53        2.23      2.34 o 
 -14   5   7       31.54       33.11     10.90 o 
 -13   5   7        5.85        2.20      3.15 o 
 -12   5   7       69.94       70.15      6.21 o 
 -11   5   7       13.11       18.07      4.21 o 
 -10   5   7      121.12      134.49      7.57 o 
  -9   5   7      126.56      130.00      6.92 o 
  -8   5   7       31.54       38.82      4.32 o 
  -7   5   7      224.49      230.82      8.42 o 
  -6   5   7      164.11      154.58      6.77 o 
  -5   5   7      227.14      211.13      8.27 o 
  -4   5   7        8.15        6.02      1.90 o 
  -3   5   7      155.54      150.77      5.15 o 
  -2   5   7       40.29       42.57      4.10 o 
  -1   5   7        1.63        2.73      1.95 o 
   0   5   7       40.39       31.19      3.51 o 
   1   5   7       27.09       27.05      3.44 o 
   2   5   7      125.17      136.67      7.79 o 
   3   5   7        4.06        6.53      2.94 o 
   4   5   7       82.24       96.87      6.60 o 
   5   5   7        7.70       11.61      3.48 o 
   6   5   7      282.62      319.52     14.25 o 
   7   5   7      175.39      243.05     10.20 o 
   8   5   7      246.49      286.80     11.17 o 
   9   5   7        0.12        0.15      1.76 o 
  10   5   7      164.20      222.91     11.60 o 
  11   5   7        0.09        0.63      2.47 o 
  12   5   7       26.95       10.65     10.07 o 
  13   5   7       13.58        4.40      4.22 o 
  14   5   7        8.17        4.68      4.25 o 
  15   5   7       13.73        0.53      4.42 o 
  16   5   7        0.62        5.86      5.00 o 
 -19   6   7        2.75        4.84      6.22 o 
 -18   6   7        0.21        1.26      1.85 o 
 -17   6   7        0.55        1.07      1.95 o 
 -16   6   7        0.07        0.47      2.02 o 
 -15   6   7        6.01        2.70      2.22 o 
 -14   6   7        0.02       -0.15      1.81 o 
 -13   6   7       45.13       40.76     16.54 o 
 -12   6   7        1.94        0.61      2.31 o 
 -11   6   7       97.41      103.48      7.21 o 
 -10   6   7       37.23       37.88      4.78 o 
  -9   6   7      158.36      173.18      8.25 o 
  -8   6   7      135.20      153.36      8.93 o 
  -7   6   7       71.62       74.18      6.61 o 
  -6   6   7      116.94      136.44      7.96 o 
  -5   6   7       20.07       19.72      4.13 o 
  -4   6   7       10.34       10.75      3.36 o 
  -3   6   7      286.22      273.58     11.83 o 
  -2   6   7       29.93       38.58      5.75 o 
  -1   6   7       26.73       31.41      5.35 o 
   0   6   7       36.43       49.72      6.47 o 
   1   6   7        3.22        3.33      3.21 o 
   2   6   7        3.79        6.42      4.08 o 
   3   6   7       21.94       22.16      5.37 o 
   4   6   7        5.46        4.96      3.63 o 
   5   6   7       76.34       84.35      8.09 o 
   6   6   7       30.40       38.21      6.61 o 
   7   6   7       31.63       26.89      7.60 o 
   8   6   7       34.57       37.95      9.07 o 
   9   6   7       41.74       42.01     17.56 o 
  10   6   7       11.80        8.28      4.98 o 
  11   6   7        0.89       -0.58      2.94 o 
  12   6   7       12.38        7.14      7.21 o 
  13   6   7        0.19        0.19      2.49 o 
  14   6   7        0.40        1.10      2.49 o 
  15   6   7        0.06       -5.22      5.22 o 
 -17   7   7        1.76        2.51      4.23 o 
 -16   7   7        7.83        8.11      9.26 o 
 -15   7   7        2.38        1.62      3.36 o 
 -14   7   7        1.36        2.42      2.51 o 
 -13   7   7        0.25        1.10      2.40 o 
 -12   7   7       30.48       35.82     14.13 o 
 -11   7   7        4.23        3.24      2.86 o 
 -10   7   7       55.81       68.55     14.50 o 
  -9   7   7       58.41       64.68     12.96 o 
  -8   7   7      192.17      231.91     10.96 o 
  -7   7   7      118.11      144.82      9.14 o 
  -6   7   7      616.88      707.62     23.24 o 
  -5   7   7      185.13      186.93     13.50 o 
  -4   7   7      320.37      331.08     17.12 o 
  -3   7   7       97.27      110.08     10.38 o 
  -2   7   7       88.76       89.62      9.64 o 
  -1   7   7       24.78       36.17      6.07 o 
   0   7   7      213.02      253.38     12.45 o 
   1   7   7       94.27      111.49      8.93 o 
   2   7   7      157.93      207.03     12.84 o 
   3   7   7      178.90      247.44     15.64 o 
   4   7   7       33.25       48.22      6.80 o 
   5   7   7       63.81       83.41      8.13 o 
   6   7   7       65.55       76.72     24.60 o 
   7   7   7       34.45       49.84     11.39 o 
   8   7   7        1.21        2.74      2.94 o 
   9   7   7        1.37        0.63      2.53 o 
  10   7   7        2.44        1.04      2.29 o 
  11   7   7        3.21        0.88      1.80 o 
  12   7   7        0.15       -2.44      3.26 o 
  13   7   7        7.77       12.04      4.31 o 
 -15   8   7        2.18        0.18      1.77 o 
 -14   8   7        4.63        0.47      2.32 o 
 -13   8   7        0.73        0.02      0.97 o 
 -12   8   7       12.61        5.04      3.20 o 
 -11   8   7        0.52        0.21      1.54 o 
 -10   8   7       11.17        3.50      3.56 o 
  -9   8   7        1.80        0.26      1.77 o 
  -8   8   7       37.35       32.61      8.59 o 
  -7   8   7       36.58       50.12      7.24 o 
  -6   8   7       11.39       11.26      5.11 o 
  -5   8   7      210.32      258.84     14.34 o 
  -4   8   7        0.30       -0.43      1.96 o 
  -3   8   7      107.12      106.36     10.12 o 
  -2   8   7       17.99       27.76      7.40 o 
  -1   8   7       18.22       17.82      5.22 o 
   0   8   7       32.96       35.69     10.21 o 
   1   8   7        0.10        0.73      2.62 o 
   2   8   7       26.92       31.96      7.31 o 
   3   8   7        0.23       -0.55      2.20 o 
   4   8   7       24.53       24.46      5.21 o 
   5   8   7        2.95        5.28      3.55 o 
   6   8   7       27.56       27.35      6.66 o 
   7   8   7        2.68        2.78      2.74 o 
   8   8   7        2.24        2.54      3.17 o 
   9   8   7        0.29       -0.70      2.05 o 
  10   8   7        0.23        0.01      1.69 o 
 -11   9   7        5.98        5.74      5.05 o 
 -10   9   7        4.43        1.67      1.62 o 
  -9   9   7        0.30        0.08      0.99 o 
  -8   9   7        0.01       -0.29      1.25 o 
  -7   9   7        9.02        2.43      2.63 o 
  -6   9   7        9.11        2.75      3.47 o 
  -5   9   7        1.69        0.65      2.52 o 
  -4   9   7        5.33        7.12      3.87 o 
  -3   9   7       18.13       18.15      4.96 o 
  -2   9   7        0.20        2.23      3.12 o 
  -1   9   7        1.67       -0.45      2.54 o 
   0   9   7        3.25        3.62      2.98 o 
   1   9   7        2.06        0.36      2.31 o 
   2   9   7        2.44        3.72      3.28 o 
   3   9   7        2.67        1.54      2.97 o 
   4   9   7        0.05        0.47      1.99 o 
   5   9   7        2.35        1.93      2.23 o 
   6   9   7        4.34        0.81      1.89 o 
   7   9   7        0.01       -1.15      1.74 o 
 -23   0   8        0.30       -0.67      2.65 o 
 -22   0   8       16.37       15.64      4.05 o 
 -21   0   8        6.61        6.41      5.42 o 
 -20   0   8       26.97       18.53     12.96 o 
 -19   0   8       59.37       96.60      9.26 o 
 -18   0   8       25.29       22.63     16.17 o 
 -17   0   8       92.35      110.40     31.33 o 
 -16   0   8       21.09       21.48      9.56 o 
 -15   0   8        7.25        8.66      4.44 o 
 -14   0   8       98.38      118.66      9.03 o 
 -13   0   8       19.24       13.50      4.40 o 
 -12   0   8      236.16      210.43     10.36 o 
 -11   0   8       84.50       74.64      5.01 o 
 -10   0   8      215.30      187.46      6.43 o 
  -9   0   8       46.68       41.07      3.40 o 
  -8   0   8     1758.47     1840.48     35.90 o 
  -7   0   8        5.90       15.93      2.60 o 
  -6   0   8      874.37      719.20     10.71 o 
  -5   0   8        5.89        7.02      1.32 o 
  -4   0   8     1729.91     1575.01     22.85 o 
  -3   0   8      139.80      125.60      6.84 o 
  -2   0   8     2127.16     2088.08     57.11 o 
  -1   0   8     2640.78     2584.79     51.06 o 
   0   0   8     1907.37     1980.81     40.51 o 
   1   0   8      329.97      348.94     11.40 o 
   2   0   8       51.20       67.57      7.62 o 
   3   0   8      366.21      346.54     15.11 o 
   4   0   8      530.75      581.94     20.81 o 
   5   0   8      377.07      403.86     18.82 o 
   6   0   8      409.59      435.24     20.85 o 
   7   0   8      505.72      589.72     27.91 o 
   8   0   8       28.26       23.69      7.41 o 
  10   0   8       92.72       94.85     13.48 o 
  11   0   8        5.72       18.38      7.81 o 
  12   0   8        6.47        3.62      5.13 o 
  13   0   8        6.50       31.15      9.12 o 
  14   0   8       21.55       12.41     15.57 o 
  16   0   8        0.99        0.76      3.33 o 
  17   0   8       41.33       76.55     23.66 o 
  18   0   8        2.08        0.01      2.31 o 
 -23   1   8        0.01        0.56      1.68 o 
 -22   1   8        0.05       -0.07      1.09 o 
 -21   1   8        4.71        2.19      2.11 o 
 -20   1   8       11.47        7.00      3.67 o 
 -19   1   8        3.39        2.03      2.80 o 
 -18   1   8       24.05       12.06      5.84 o 
 -17   1   8       16.69       14.00      3.75 o 
 -16   1   8        7.99        9.40      3.34 o 
 -15   1   8       53.22       55.15      6.41 o 
 -14   1   8       17.34       11.55      3.39 o 
 -13   1   8       28.69       32.51      4.06 o 
 -12   1   8      124.75      130.97      5.38 o 
 -11   1   8      144.14      155.72      5.32 o 
 -10   1   8      141.92      158.06      5.53 o 
  -9   1   8       87.05      104.01      3.68 o 
  -8   1   8       29.99       34.51      2.18 o 
  -7   1   8      263.29      255.27      4.53 o 
  -6   1   8       58.57       32.36      1.77 o 
  -5   1   8     1096.46     1147.65     11.97 o 
  -4   1   8      826.35      701.58      9.88 o 
  -3   1   8     3974.43     3954.50     44.75 o 
  -2   1   8      376.58      411.34      9.37 o 
  -1   1   8     1113.11     1104.46     13.29 o 
   0   1   8        2.90        4.12      0.70 o 
   1   1   8       41.86       36.69      3.24 o 
   2   1   8      153.61      135.92      4.51 o 
   3   1   8       70.75       65.87      5.40 o 
   4   1   8       71.06       99.16      5.72 o 
   5   1   8      117.74      128.10      6.62 o 
   6   1   8       80.38       84.10      6.68 o 
   7   1   8       14.12        9.42      3.98 o 
   8   1   8       11.94       17.82      4.98 o 
   9   1   8       32.24       33.49      5.98 o 
  10   1   8        9.39       21.73      5.81 o 
  11   1   8        8.52        8.11      4.57 o 
  12   1   8        0.06        0.86      2.76 o 
  13   1   8        6.36        0.98      2.76 o 
  14   1   8        0.73        1.55      3.02 o 
  15   1   8        2.67        1.55      2.87 o 
  16   1   8        8.27        5.23      3.29 o 
  17   1   8        5.59        5.68      4.99 o 
  18   1   8        0.01        0.15      2.09 o 
 -23   2   8        0.08        0.65      2.82 o 
 -22   2   8        2.45        4.25      1.65 o 
 -21   2   8        4.21        1.78      2.10 o 
 -20   2   8        1.97        1.52      2.04 o 
 -19   2   8        4.52        1.85      2.65 o 
 -18   2   8       36.46       43.45     17.53 o 
 -17   2   8        1.55        1.63      2.56 o 
 -16   2   8       38.51       25.52      8.74 o 
 -15   2   8        2.44        2.96      3.20 o 
 -14   2   8        8.73        6.24      3.20 o 
 -13   2   8       41.45       47.21      4.33 o 
 -12   2   8       14.18       18.90      2.58 o 
 -11   2   8      234.53      236.10      8.53 o 
 -10   2   8        1.63        1.06      1.12 o 
  -9   2   8       12.61       16.06      1.86 o 
  -8   2   8      399.88      473.07      7.05 o 
  -7   2   8        3.42        4.07      1.04 o 
  -6   2   8       15.86       20.88      1.56 o 
  -5   2   8      298.29      343.52      4.89 o 
  -4   2   8      537.75      578.32      6.56 o 
  -3   2   8        8.25        7.26      1.02 o 
  -2   2   8       11.48       15.00      1.19 o 
  -1   2   8       50.79       46.84      1.60 o 
   0   2   8      156.04      152.19      3.78 o 
   1   2   8       59.04       64.97      2.71 o 
   2   2   8      179.37      157.25      4.01 o 
   3   2   8      297.24      285.65      5.70 o 
   4   2   8      194.73      224.92      5.10 o 
   5   2   8        2.01        3.61      1.42 o 
   6   2   8      346.15      429.40     15.12 o 
   7   2   8       91.30      101.85      8.11 o 
   8   2   8       38.99       51.24     13.55 o 
   9   2   8       12.73        9.76      4.16 o 
  10   2   8       48.52       84.52      9.02 o 
  11   2   8        3.60       10.35      4.64 o 
  12   2   8       13.30       14.14      4.93 o 
  13   2   8        5.04        3.15      3.25 o 
  14   2   8        2.11        1.17      2.52 o 
  15   2   8        0.04        0.79      2.28 o 
  16   2   8        2.20       -0.61      2.36 o 
  17   2   8        0.48        0.92      2.29 o 
  18   2   8        0.00       -0.05      1.55 o 
 -22   3   8        0.63        0.13      1.65 o 
 -21   3   8        0.03        1.60      1.75 o 
 -20   3   8        0.66        1.70      2.16 o 
 -19   3   8       27.79       19.08     10.00 o 
 -18   3   8        2.54        4.16      3.22 o 
 -17   3   8      145.21      190.28      9.71 o 
 -16   3   8       11.44       16.23      4.33 o 
 -15   3   8       70.99      110.78      7.61 o 
 -14   3   8       17.78       15.24      5.61 o 
 -13   3   8        3.19        6.72      2.99 o 
 -12   3   8       96.98      108.51      6.31 o 
 -11   3   8      114.01      114.01      6.96 o 
 -10   3   8      185.34      197.87      8.42 o 
  -9   3   8       72.91       82.77      5.67 o 
  -8   3   8       28.64       34.56      2.67 o 
  -7   3   8       25.73       19.48      2.30 o 
  -6   3   8      247.99      239.90      5.42 o 
  -5   3   8        8.57       14.55      1.84 o 
  -4   3   8       45.71       35.20      1.95 o 
  -3   3   8        1.83        1.10      1.00 o 
  -2   3   8      132.41      105.89      5.26 o 
  -1   3   8        2.58        2.79      1.57 o 
   0   3   8       49.59       37.13      2.87 o 
   1   3   8      591.41      607.96     12.39 o 
   2   3   8       96.62      104.00      4.45 o 
   3   3   8      512.38      556.01      9.68 o 
   4   3   8      152.38      167.04      5.37 o 
   5   3   8      315.18      336.60      8.49 o 
   6   3   8      731.97      796.76     17.91 o 
   7   3   8       84.46       89.95      6.09 o 
   8   3   8       88.23      112.85      6.91 o 
   9   3   8       73.80      104.13      8.37 o 
  10   3   8      126.54      187.72     10.72 o 
  11   3   8       28.91       33.26      6.74 o 
  12   3   8       80.90      124.25     21.14 o 
  13   3   8       23.01        8.10      8.10 o 
  14   3   8       20.22        9.81      8.54 o 
  15   3   8        1.85        1.81      2.37 o 
  16   3   8       16.80       41.84      5.50 o 
  17   3   8        0.09        6.31      6.38 o 
 -21   4   8        0.66        1.84      2.19 o 
 -20   4   8        0.75        1.67      2.32 o 
 -19   4   8        1.95        0.15      1.49 o 
 -18   4   8       15.24        9.47      5.39 o 
 -17   4   8        1.94        0.96      2.21 o 
 -16   4   8       25.16       23.38     11.44 o 
 -15   4   8       48.56       37.73      7.04 o 
 -14   4   8       83.79      106.45      7.89 o 
 -13   4   8        1.32        0.83      2.34 o 
 -12   4   8       16.23       17.01      4.30 o 
 -11   4   8        0.02        0.58      2.31 o 
 -10   4   8        1.65        3.29      2.65 o 
  -9   4   8       10.11       15.81      3.01 o 
  -8   4   8       13.48       10.86      2.64 o 
  -7   4   8       35.47       35.16      3.51 o 
  -6   4   8      213.71      243.89      6.18 o 
  -5   4   8      158.43      140.83      4.42 o 
  -4   4   8        9.15       11.61      1.68 o 
  -3   4   8      149.96      131.63      4.43 o 
  -2   4   8        3.84        8.75      2.55 o 
  -1   4   8      269.37      261.25      7.63 o 
   0   4   8       54.62       60.94      4.11 o 
   1   4   8      593.52      589.21     12.37 o 
   2   4   8       10.76       16.91      3.27 o 
   3   4   8      310.88      308.11     10.35 o 
   4   4   8       16.75       19.40      3.65 o 
   5   4   8       23.56       26.06      4.09 o 
   6   4   8        2.66        3.45      2.59 o 
   7   4   8       83.91       83.80     16.25 o 
   8   4   8      282.14      384.43     18.13 o 
   9   4   8       34.13       34.14      5.92 o 
  10   4   8       82.70      100.16      8.47 o 
  11   4   8        0.04       -0.64      2.20 o 
  12   4   8       10.61        8.24      6.40 o 
  13   4   8        0.95        3.25      4.29 o 
  14   4   8       12.68       10.55      9.80 o 
  15   4   8        6.70       -0.25      2.26 o 
  16   4   8        0.78        0.07      2.00 o 
 -20   5   8        0.40       -0.03      1.57 o 
 -19   5   8       22.73       31.32      9.88 o 
 -18   5   8        4.08        2.89      2.17 o 
 -17   5   8       12.67        9.20      4.92 o 
 -16   5   8        4.85        3.59      3.32 o 
 -15   5   8        0.35        1.26      2.63 o 
 -14   5   8        1.34        2.40      2.99 o 
 -13   5   8       16.31       20.68      4.86 o 
 -12   5   8        6.01        9.01      4.13 o 
 -11   5   8       27.36       18.87      4.43 o 
 -10   5   8       96.12       97.15      7.18 o 
  -9   5   8      252.43      270.79     10.02 o 
  -8   5   8       89.41       97.92      6.33 o 
  -7   5   8      541.12      536.54     14.24 o 
  -6   5   8      324.95      336.24     11.09 o 
  -5   5   8       16.55       18.66      3.28 o 
  -4   5   8      460.88      453.14     14.68 o 
  -3   5   8       38.25       30.50      4.24 o 
  -2   5   8       85.21       89.40      5.95 o 
  -1   5   8        2.03        3.41      2.65 o 
   0   5   8        4.56        6.00      2.81 o 
   1   5   8        4.28        1.84      2.29 o 
   2   5   8      227.34      280.97     10.48 o 
   3   5   8       29.72       28.85      4.52 o 
   4   5   8      450.13      530.93     16.72 o 
   5   5   8        1.82        2.29      2.66 o 
   6   5   8       24.21       24.12      4.53 o 
   7   5   8       24.73       28.44      5.05 o 
   8   5   8       19.41       19.43      5.07 o 
   9   5   8       87.55       82.04     15.69 o 
  10   5   8        2.21        0.79      2.28 o 
  11   5   8        0.33        0.31      2.10 o 
  12   5   8        0.86       -0.17      1.94 o 
  13   5   8        4.97        5.54      4.19 o 
  14   5   8        2.60        0.80      1.44 o 
  15   5   8        0.08        0.75      4.31 o 
 -19   6   8        3.30        1.35      2.69 o 
 -18   6   8        0.19        0.78      1.95 o 
 -17   6   8        1.77        0.39      1.47 o 
 -16   6   8        4.44        4.22      2.72 o 
 -15   6   8        0.53        0.26      1.68 o 
 -14   6   8       10.91       10.75      6.24 o 
 -13   6   8        8.22        9.11      4.70 o 
 -12   6   8        4.28        6.57      3.28 o 
 -11   6   8        1.09        2.20      2.55 o 
 -10   6   8       24.71       26.84      4.43 o 
  -9   6   8      114.77      142.43      7.79 o 
  -8   6   8      102.37       96.56      7.00 o 
  -7   6   8       20.90       26.79      4.53 o 
  -6   6   8      329.22      339.64     14.46 o 
  -5   6   8        0.28       -0.56      3.07 o 
  -4   6   8      292.48      302.57     15.30 o 
  -3   6   8      191.23      221.93     13.37 o 
  -2   6   8       81.63       95.45      7.72 o 
  -1   6   8      313.38      326.58     15.68 o 
   0   6   8       56.04       64.21      7.23 o 
   1   6   8      189.44      215.43     11.44 o 
   2   6   8       70.91       71.43      7.48 o 
   3   6   8      200.75      236.05     12.06 o 
   4   6   8        0.36        1.39      3.51 o 
   5   6   8       77.94       97.39      8.86 o 
   6   6   8       26.83       34.30      5.87 o 
   7   6   8        0.57        0.37      2.40 o 
   8   6   8       17.36       16.50      7.16 o 
   9   6   8       11.46        7.75      5.70 o 
  10   6   8        1.86        2.05      3.46 o 
  11   6   8       25.85       38.48     14.09 o 
  12   6   8        0.16       -0.85      2.52 o 
  13   6   8        4.65       16.60      6.16 o 
  14   6   8        1.62        2.23      4.84 o 
 -17   7   8        2.33       -0.39      2.18 o 
 -16   7   8        0.24        0.78      2.64 o 
 -15   7   8        2.94        0.96      2.34 o 
 -14   7   8        0.05        0.19      1.68 o 
 -13   7   8        1.94        3.57      2.90 o 
 -12   7   8        0.65        2.01      2.72 o 
 -11   7   8        2.02        3.55      3.09 o 
 -10   7   8       28.40       24.32     11.17 o 
  -9   7   8        0.38        0.15      1.75 o 
  -8   7   8       47.90       28.90     13.84 o 
  -7   7   8       13.42        9.60      5.71 o 
  -6   7   8       13.79       15.06      5.59 o 
  -5   7   8        1.01       -1.64      3.42 o 
  -4   7   8       80.60       86.20      9.41 o 
  -3   7   8        0.81        1.04      3.49 o 
  -2   7   8        5.05        6.01      4.23 o 
  -1   7   8       32.84       30.73      5.57 o 
   0   7   8        3.86        6.18      3.68 o 
   1   7   8       19.79       18.81      5.74 o 
   2   7   8        6.10        6.80      3.79 o 
   3   7   8        4.67        5.33      3.61 o 
   4   7   8        2.34        0.06      2.12 o 
   5   7   8        7.53        9.53      4.18 o 
   6   7   8       14.03       14.58      7.66 o 
   7   7   8        0.56        0.71      2.27 o 
   8   7   8        0.97       -0.39      2.15 o 
   9   7   8        0.50       -1.41      2.08 o 
  10   7   8        5.86        6.31      2.24 o 
  11   7   8        6.15        9.56      3.53 o 
  12   7   8        5.90       11.61      7.01 o 
 -14   8   8        0.05        1.71      2.51 o 
 -13   8   8        2.87       -0.02      1.07 o 
 -12   8   8        0.59       -0.33      1.61 o 
 -11   8   8        0.09        1.23      1.82 o 
 -10   8   8        1.67        1.14      1.94 o 
  -9   8   8       13.05        8.10      5.39 o 
  -8   8   8        5.55        4.28      3.12 o 
  -7   8   8       30.27       39.32      6.56 o 
  -6   8   8        8.09       11.06      4.62 o 
  -5   8   8       58.07       69.99      8.06 o 
  -4   8   8       21.60       19.32      5.54 o 
  -3   8   8       67.98       95.75      9.59 o 
  -2   8   8       19.65       21.26      5.88 o 
  -1   8   8       63.32       86.54      9.53 o 
   0   8   8        2.93        4.59      3.47 o 
   1   8   8       29.79       28.02      7.53 o 
   2   8   8       20.55       21.42      5.46 o 
   3   8   8       21.60       23.99      6.34 o 
   4   8   8        7.03        6.07      4.35 o 
   5   8   8       11.67       13.82      4.08 o 
   6   8   8        2.67        0.97      2.15 o 
   7   8   8        7.21        8.24      4.14 o 
   8   8   8        7.37        7.97      2.75 o 
   9   8   8       10.43        7.97      3.48 o 
  -9   9   8        0.66        0.19      1.50 o 
  -8   9   8       31.82       54.37      5.69 o 
  -7   9   8        1.71        2.67      3.40 o 
  -6   9   8       33.52       50.48      6.09 o 
  -5   9   8        5.89        2.29      3.32 o 
  -4   9   8       11.42        6.20      6.52 o 
  -3   9   8        7.01        2.17      3.05 o 
  -2   9   8        4.01        2.16      2.91 o 
  -1   9   8       12.32        6.96      8.79 o 
   0   9   8       15.32        5.42      7.14 o 
   1   9   8       12.84        5.56      6.72 o 
   2   9   8       24.22       31.41     23.66 o 
   3   9   8       14.21        7.54      6.94 o 
   4   9   8       13.94        7.22      5.46 o 
   5   9   8       19.56       10.50      7.37 o 
 -23   1   9        0.46        0.65      2.61 o 
 -22   1   9        0.29        1.78      1.73 o 
 -21   1   9        0.02       -1.33      1.84 o 
 -20   1   9        9.68        3.51      2.49 o 
 -19   1   9        1.40        0.92      2.06 o 
 -18   1   9      110.98      150.45      8.40 o 
 -17   1   9        0.68        1.27      2.53 o 
 -16   1   9      308.03      361.62     13.20 o 
 -15   1   9      130.07      134.24      8.07 o 
 -14   1   9       41.93       54.04     12.24 o 
 -13   1   9       74.93       82.99      5.38 o 
 -12   1   9      134.95      153.16      6.41 o 
 -11   1   9      129.58      149.02      5.42 o 
 -10   1   9      264.23      267.70      7.48 o 
  -9   1   9       70.06       62.80      3.14 o 
  -8   1   9       47.13       33.36      2.65 o 
  -7   1   9       20.27       19.55      2.09 o 
  -6   1   9      175.06      145.66      3.49 o 
  -5   1   9      125.73      125.09      4.08 o 
  -4   1   9     1885.18     1941.28     23.12 o 
  -3   1   9      117.13      142.43      4.46 o 
  -2   1   9       96.15       78.78      3.09 o 
  -1   1   9      224.73      211.66      5.72 o 
   0   1   9      346.59      368.99      7.81 o 
   1   1   9       63.99       79.60      3.69 o 
   2   1   9      450.87      469.18     11.43 o 
   3   1   9      254.29      307.60      9.41 o 
   4   1   9       89.09      117.19      6.49 o 
   5   1   9      326.95      425.15     16.32 o 
   6   1   9      266.84      287.61     17.46 o 
   7   1   9       83.82      102.02      8.75 o 
   8   1   9        1.18       -2.81      3.44 o 
   9   1   9      156.33      256.13     13.62 o 
  10   1   9       68.68       88.46      8.94 o 
  11   1   9       52.75       80.73      9.81 o 
  12   1   9        0.12        0.47      2.80 o 
  13   1   9        3.06        4.85      4.32 o 
  14   1   9        1.65       -0.47      2.25 o 
  15   1   9       23.50       36.74      8.68 o 
  16   1   9        0.21       -0.59      2.06 o 
  17   1   9        2.18        1.70      2.27 o 
 -22   2   9        1.38        1.30      1.60 o 
 -21   2   9        2.80        3.88      2.59 o 
 -20   2   9        8.34       -0.39      2.30 o 
 -19   2   9        3.81        4.85      3.14 o 
 -18   2   9        8.40        3.03      2.96 o 
 -17   2   9        0.32       -0.16      1.96 o 
 -16   2   9       47.32       46.78     14.55 o 
 -15   2   9        4.78        4.02      3.03 o 
 -14   2   9       39.41       26.59      7.81 o 
 -13   2   9      220.04      213.12     10.49 o 
 -12   2   9        7.17        6.00      2.74 o 
 -11   2   9      315.24      337.26     11.11 o 
 -10   2   9       41.03       50.84      3.44 o 
  -9   2   9      127.75      166.88      5.42 o 
  -8   2   9       56.77       47.78      2.51 o 
  -7   2   9      560.27      572.14      8.15 o 
  -6   2   9      522.79      494.51      7.16 o 
  -5   2   9      319.45      324.17      5.02 o 
  -4   2   9      780.12      765.79      8.83 o 
  -3   2   9      306.69      308.83      4.55 o 
  -2   2   9       31.48       25.10      1.74 o 
  -1   2   9       51.66       55.40      2.75 o 
   0   2   9      956.00      973.98     16.05 o 
   1   2   9      151.63      144.93      5.61 o 
   2   2   9      716.51      751.57     14.53 o 
   3   2   9      103.76       94.52      5.68 o 
   4   2   9      310.04      326.19     13.40 o 
   5   2   9        0.13        5.09      3.39 o 
   6   2   9      780.19      881.35     25.80 o 
   7   2   9       54.06       56.25      7.06 o 
   8   2   9       86.03      140.53     11.26 o 
   9   2   9      184.14      232.21     13.69 o 
  10   2   9       30.81       41.32      6.83 o 
  11   2   9        0.91        0.67      2.72 o 
  12   2   9        0.62        0.17      2.20 o 
  13   2   9        5.69        3.79      3.52 o 
  14   2   9        6.67        4.10      3.85 o 
  15   2   9        0.01        0.78      2.60 o 
  16   2   9       14.03       16.28      4.24 o 
  17   2   9        1.53       -0.07      1.88 o 
 -22   3   9        0.20       -0.93      2.19 o 
 -21   3   9        0.02       -0.05      1.11 o 
 -20   3   9        3.68        3.55      2.85 o 
 -19   3   9        0.93        1.63      2.29 o 
 -18   3   9        0.64       -1.76      2.46 o 
 -17   3   9        0.01       -1.46      2.39 o 
 -16   3   9       13.29       10.54      3.72 o 
 -15   3   9        1.33       -0.17      2.42 o 
 -14   3   9       36.43       52.27      6.46 o 
 -13   3   9        4.46        4.52      3.09 o 
 -12   3   9       32.97       46.25      5.42 o 
 -11   3   9      123.70      128.70      7.61 o 
 -10   3   9       28.39       38.77      5.21 o 
  -9   3   9        9.83        7.21      2.78 o 
  -8   3   9       97.08      120.16      5.44 o 
  -7   3   9      318.39      354.91      8.02 o 
  -6   3   9       62.09       76.69      3.14 o 
  -5   3   9      178.65      192.92      4.53 o 
  -4   3   9      104.99       97.09      3.33 o 
  -3   3   9      312.31      295.36      7.53 o 
  -2   3   9      130.90      144.47      4.94 o 
  -1   3   9     1067.66     1089.08     16.60 o 
   0   3   9       91.80       90.25      3.91 o 
   1   3   9      476.43      483.54      9.32 o 
   2   3   9       37.04       43.23      3.93 o 
   3   3   9       11.70       14.84      3.64 o 
   4   3   9       27.65       27.78      7.35 o 
   5   3   9      221.27      225.63     15.63 o 
   6   3   9      154.72      159.78      9.41 o 
   7   3   9      102.16      114.40      8.58 o 
   8   3   9       57.72       55.03      6.64 o 
   9   3   9       20.23       21.60      5.13 o 
  10   3   9       26.71       31.13      5.71 o 
  11   3   9        8.54       -0.06      2.37 o 
  12   3   9        1.52        0.69      2.35 o 
  13   3   9        0.37        0.40      2.09 o 
  14   3   9        0.03       -0.13      1.96 o 
  15   3   9        0.69        0.52      2.33 o 
  16   3   9       12.23        0.03      2.45 o 
 -21   4   9        0.02       -0.54      1.98 o 
 -20   4   9        2.02        2.32      1.58 o 
 -19   4   9        0.15        0.61      1.94 o 
 -18   4   9        0.09        0.26      2.03 o 
 -17   4   9        3.06        1.92      2.78 o 
 -16   4   9        0.60        2.20      3.27 o 
 -15   4   9       31.97       36.46      8.24 o 
 -14   4   9       33.12       44.78      5.83 o 
 -13   4   9       23.43       25.73      4.95 o 
 -12   4   9      218.89      253.38     11.09 o 
 -11   4   9        4.40       13.83      8.58 o 
 -10   4   9      572.05      662.53     21.18 o 
  -9   4   9      237.42      227.78      9.68 o 
  -8   4   9      316.39      352.92     10.69 o 
  -7   4   9      674.77      631.18     15.06 o 
  -6   4   9      140.26      148.16      5.54 o 
  -5   4   9      508.22      466.46     10.11 o 
  -4   4   9      271.10      327.93     10.86 o 
  -3   4   9      237.74      233.87      8.01 o 
  -2   4   9      279.51      284.97      9.19 o 
  -1   4   9        2.26        4.77      2.36 o 
   0   4   9      382.51      383.62     10.20 o 
   1   4   9       51.41       59.02      5.29 o 
   2   4   9        0.69        0.58      2.17 o 
   3   4   9      105.66      127.66      7.12 o 
   4   4   9       32.76       19.66      4.00 o 
   5   4   9      544.00      650.55     19.16 o 
   6   4   9        4.92        3.69      3.78 o 
   7   4   9       37.79       57.49     22.59 o 
   8   4   9        9.12       11.03      5.75 o 
   9   4   9        3.14        2.00      4.05 o 
  10   4   9       96.69      163.34     13.27 o 
  11   4   9        2.91        1.57      3.62 o 
  12   4   9       13.75       18.18     15.70 o 
  13   4   9        4.95        2.14      3.57 o 
  14   4   9        1.03       -0.54      2.16 o 
  15   4   9        5.87       -0.31      2.12 o 
  16   4   9       14.44       19.85      6.28 o 
 -20   5   9        2.16        2.01      2.38 o 
 -19   5   9        2.29        2.08      2.50 o 
 -18   5   9        2.29        2.53      2.35 o 
 -17   5   9       10.11        7.98      4.53 o 
 -16   5   9        0.25        0.24      1.92 o 
 -15   5   9        6.53        5.34      3.46 o 
 -14   5   9        5.58        2.26      2.69 o 
 -13   5   9       24.25       30.67      6.43 o 
 -12   5   9       22.30       21.00      4.55 o 
 -11   5   9       15.20       22.65      4.66 o 
 -10   5   9        6.63        6.06      3.30 o 
  -9   5   9      127.14      145.09      8.35 o 
  -8   5   9       50.20       68.87      6.28 o 
  -7   5   9      142.34      152.40      8.04 o 
  -6   5   9       14.08       14.09      3.22 o 
  -5   5   9        0.33        2.41      2.63 o 
  -4   5   9       16.44       18.86      4.89 o 
  -3   5   9        6.84        5.09      3.22 o 
  -2   5   9      160.02      177.26      8.52 o 
  -1   5   9      164.80      189.15      8.56 o 
   0   5   9      269.45      290.02     11.78 o 
   1   5   9      411.52      482.39     14.41 o 
   2   5   9      164.89      174.23      8.68 o 
   3   5   9      124.32      131.12      8.13 o 
   4   5   9      166.44      196.07     10.29 o 
   5   5   9      241.76      303.45     11.73 o 
   6   5   9        2.58        2.35      2.95 o 
   7   5   9        0.48       -0.75      2.60 o 
   8   5   9        1.32        0.61      2.09 o 
   9   5   9        2.64        0.68      2.44 o 
  10   5   9        1.38       -0.16      2.27 o 
  11   5   9       32.73       43.49     18.14 o 
  12   5   9        0.20        1.69      3.60 o 
  13   5   9        8.43        5.75      7.02 o 
  14   5   9        0.17        1.00      4.78 o 
 -18   6   9        1.86        3.15      2.59 o 
 -17   6   9        0.63        0.98      1.81 o 
 -16   6   9        1.49        1.17      2.21 o 
 -15   6   9       14.74        9.05      5.50 o 
 -14   6   9        1.38       -0.98      2.51 o 
 -13   6   9       11.71       13.42      3.94 o 
 -12   6   9        0.67        3.34      2.79 o 
 -11   6   9        3.50        2.02      2.56 o 
 -10   6   9        7.49        6.01      3.15 o 
  -9   6   9       16.48       17.24      3.84 o 
  -8   6   9       49.64       63.38      5.66 o 
  -7   6   9       11.48       10.65      3.45 o 
  -6   6   9        1.16        1.75      2.64 o 
  -5   6   9        7.03        5.26      3.45 o 
  -4   6   9       31.00       36.19      5.56 o 
  -3   6   9       70.88       68.22      6.74 o 
  -2   6   9       92.99      105.96      9.52 o 
  -1   6   9       13.14       19.86      5.47 o 
   0   6   9      118.16      131.29      8.93 o 
   1   6   9       14.13       19.03      4.87 o 
   2   6   9        3.56        4.67      3.90 o 
   3   6   9        2.41        5.30      4.09 o 
   4   6   9        7.56       10.75      4.23 o 
   5   6   9        4.99        3.94      3.24 o 
   6   6   9       18.33       19.40     10.26 o 
   7   6   9        3.08        1.92      2.59 o 
   8   6   9        8.60        3.88      4.20 o 
   9   6   9        0.45        1.03      2.95 o 
  10   6   9        1.59        0.78      2.29 o 
  11   6   9        0.59        1.53      2.33 o 
  12   6   9        1.99       -0.18      2.68 o 
  13   6   9        0.16        1.52      4.47 o 
 -16   7   9        0.43        2.07      2.94 o 
 -15   7   9        1.37        2.22      2.47 o 
 -14   7   9        3.78        0.02      1.38 o 
 -13   7   9       12.83       12.49      5.78 o 
 -12   7   9        1.03        1.06      2.30 o 
 -11   7   9       19.14       13.26     13.66 o 
 -10   7   9       20.31       10.38      6.84 o 
  -9   7   9       22.12       21.50     11.17 o 
  -8   7   9       52.94       51.87     18.02 o 
  -7   7   9       28.06       33.19     12.29 o 
  -6   7   9        2.20        2.67      3.75 o 
  -5   7   9       43.05       58.85      7.92 o 
  -4   7   9        0.13        0.52      3.32 o 
  -3   7   9       44.55       63.15      8.63 o 
  -2   7   9        3.63        5.57      4.94 o 
  -1   7   9       35.17       35.19     10.11 o 
   0   7   9        9.06       10.61      4.06 o 
   1   7   9      102.98      126.15      8.82 o 
   2   7   9        0.09        0.69      2.31 o 
   3   7   9      109.92      125.34      9.02 o 
   4   7   9        3.75        3.12      3.10 o 
   5   7   9       94.08      111.86      8.92 o 
   6   7   9        0.08        0.02      1.61 o 
   7   7   9        8.94        8.92      4.48 o 
   8   7   9        8.97       12.25      4.46 o 
   9   7   9        5.40       12.23      3.74 o 
  10   7   9       12.23       20.53      6.64 o 
  11   7   9        1.06        7.92      6.39 o 
 -13   8   9        0.03       -0.27      1.23 o 
 -12   8   9        0.79       -0.01      1.26 o 
 -11   8   9        3.83       -0.03      1.16 o 
 -10   8   9        1.06        0.40      1.38 o 
  -9   8   9       12.73       17.56      4.61 o 
  -8   8   9        0.02       -0.57      2.47 o 
  -7   8   9       22.86       20.73      8.24 o 
  -6   8   9        2.49        0.91      2.81 o 
  -5   8   9        1.13        0.42      2.49 o 
  -4   8   9        0.61        0.29      1.90 o 
  -3   8   9        0.14       -0.70      2.62 o 
  -2   8   9        4.43        4.98      3.86 o 
  -1   8   9        6.43       11.60      4.47 o 
   0   8   9       10.02       10.44      3.80 o 
   1   8   9        5.90        3.90      3.09 o 
   2   8   9       36.15       56.04     16.62 o 
   3   8   9        0.30       -0.49      2.04 o 
   4   8   9       22.54       21.69      9.92 o 
   5   8   9        5.61        3.26      2.52 o 
   6   8   9       12.83       16.46      3.57 o 
   7   8   9        5.00        6.06      2.37 o 
   8   8   9        6.01        9.10      8.17 o 
  -9   9   9        0.42        0.22      1.65 o 
  -8   9   9        0.58        1.36      2.30 o 
  -7   9   9        9.89        3.71      4.37 o 
  -6   9   9        1.60        1.27      2.28 o 
  -5   9   9       11.02        5.07      6.62 o 
  -4   9   9       13.21        3.32      4.43 o 
  -3   9   9        8.95        5.40      5.87 o 
  -2   9   9        6.92        1.67      2.35 o 
  -1   9   9        6.79        3.12      5.09 o 
   0   9   9        4.27       -0.11      1.71 o 
   1   9   9        0.04        0.01      2.11 o 
   2   9   9        5.82       -0.11      1.60 o 
   3   9   9        0.07       -0.50      1.77 o 
 -22   0  10        0.49       -0.02      1.49 o 
 -21   0  10        6.86        2.52      2.86 o 
 -20   0  10       20.23       14.49     14.55 o 
 -19   0  10       63.71       71.06     23.77 o 
 -18   0  10        7.66        4.89      4.36 o 
 -17   0  10        9.18        5.53      4.47 o 
 -16   0  10       20.31       21.48      9.12 o 
 -15   0  10       63.68       48.40     17.28 o 
 -14   0  10      317.82      338.46     26.13 o 
 -13   0  10       88.61       91.27      8.95 o 
 -12   0  10      362.23      363.68     23.95 o 
 -11   0  10      610.86      727.49     27.25 o 
 -10   0  10      297.34      300.58     15.21 o 
  -9   0  10      922.19     1083.15     29.89 o 
  -8   0  10      232.38      280.89     10.67 o 
  -7   0  10      676.43      720.07     19.26 o 
  -6   0  10      270.94      309.85     10.67 o 
  -5   0  10      388.61      383.90     16.37 o 
  -4   0  10      547.01      575.13     16.98 o 
  -3   0  10       50.65       57.95      4.94 o 
  -2   0  10       81.68       78.46      6.97 o 
  -1   0  10      754.98      746.04     23.10 o 
   0   0  10        4.95       11.29      4.43 o 
   1   0  10      357.82      453.04     20.85 o 
   2   0  10        1.21        2.08      3.36 o 
   3   0  10      145.87      194.80     15.56 o 
   4   0  10        7.24        5.20      5.36 o 
   5   0  10      788.80      945.73     39.85 o 
   6   0  10        7.09        5.61      6.28 o 
   7   0  10       30.94       62.29     10.79 o 
   8   0  10      547.28      773.24     36.42 o 
   9   0  10      274.80      408.02     27.41 o 
  10   0  10       10.91       10.64      7.01 o 
  11   0  10        1.20        0.11      3.12 o 
  12   0  10        0.26       -0.02      2.63 o 
  13   0  10        6.41       -0.14      3.11 o 
  14   0  10        1.95       -0.13      2.75 o 
  15   0  10        4.49        2.95      4.07 o 
  16   0  10        0.09       -1.93      2.90 o 
  17   0  10        0.41        0.00      1.90 o 
 -22   1  10        0.67        1.37      1.56 o 
 -21   1  10        0.08        0.24      1.63 o 
 -20   1  10       10.02        3.06      2.63 o 
 -19   1  10       13.36        6.20      3.43 o 
 -18   1  10        6.25        4.75      2.93 o 
 -17   1  10       76.69       90.15      6.70 o 
 -16   1  10       33.84       29.44      7.70 o 
 -15   1  10       10.01       13.65      3.91 o 
 -14   1  10      131.61      138.55      7.81 o 
 -13   1  10        1.01       -1.86      2.28 o 
 -12   1  10       36.78       37.54      4.40 o 
 -11   1  10       64.30       76.36      5.29 o 
 -10   1  10       45.54       39.86      4.35 o 
  -9   1  10      183.63      199.64      7.30 o 
  -8   1  10       88.43      102.67      4.64 o 
  -7   1  10       76.86       75.12      3.97 o 
  -6   1  10      145.76      148.81      5.30 o 
  -5   1  10       56.26       58.12      3.66 o 
  -4   1  10       59.02       52.24      2.60 o 
  -3   1  10       85.22       89.74      3.43 o 
  -2   1  10      162.71      177.03      5.87 o 
  -1   1  10      353.39      389.14      8.59 o 
   0   1  10      654.35      707.26     12.66 o 
   1   1  10       63.04       68.77      4.96 o 
   2   1  10       12.52       16.97      3.84 o 
   3   1  10      206.24      203.64     11.38 o 
   4   1  10      131.32      148.41     10.08 o 
   5   1  10      227.76      257.76     13.57 o 
   6   1  10      240.90      269.90     13.55 o 
   7   1  10        9.80       16.22      5.38 o 
   8   1  10        4.58       13.54      5.25 o 
   9   1  10        1.86        6.74      4.33 o 
  10   1  10        3.31        5.06      4.06 o 
  11   1  10        1.48       -0.20      2.42 o 
  12   1  10        3.42       -0.23      2.45 o 
  13   1  10        0.90       -0.04      2.13 o 
  14   1  10        6.15        1.40      3.01 o 
  15   1  10        5.37        3.07      2.75 o 
  16   1  10        0.91        0.76      1.81 o 
 -22   2  10        0.42       -0.16      1.23 o 
 -21   2  10        1.32        1.37      2.15 o 
 -20   2  10        5.35        2.10      2.66 o 
 -19   2  10       18.12       17.49      8.74 o 
 -18   2  10        1.22        0.69      2.45 o 
 -17   2  10       12.12       13.41      6.79 o 
 -16   2  10        6.35        8.68      4.24 o 
 -15   2  10       81.95      102.52      8.33 o 
 -14   2  10       48.54       49.13     11.13 o 
 -13   2  10      336.58      365.25     13.96 o 
 -12   2  10        8.67        7.50      3.61 o 
 -11   2  10      452.87      473.45     17.88 o 
 -10   2  10       46.58       45.59      4.16 o 
  -9   2  10      581.87      603.18     13.79 o 
  -8   2  10        4.07        4.43      1.81 o 
  -7   2  10      111.20      107.40      3.85 o 
  -6   2  10       34.87       46.56      2.19 o 
  -5   2  10       31.40       32.59      1.99 o 
  -4   2  10      120.86       87.54      3.01 o 
  -3   2  10       18.55       16.18      2.23 o 
  -2   2  10      564.03      568.49     11.06 o 
  -1   2  10        0.71        1.94      1.56 o 
   0   2  10      109.08      118.58      4.86 o 
   1   2  10      173.62      172.52      6.54 o 
   2   2  10      378.57      442.44     15.52 o 
   3   2  10        0.92       -0.62      2.63 o 
   4   2  10     1010.46     1276.55     43.11 o 
   5   2  10        0.59        2.83      3.37 o 
   6   2  10      351.85      401.96     16.52 o 
   7   2  10       60.01       84.44      8.55 o 
   8   2  10      160.96      176.35     11.29 o 
   9   2  10      219.35      368.45     16.09 o 
  10   2  10        6.25        3.84      3.63 o 
  12   2  10        0.22       -0.38      2.37 o 
  13   2  10        5.92        2.58      2.83 o 
  14   2  10        3.42        3.33      3.46 o 
  15   2  10       15.12       28.09     12.32 o 
  16   2  10        1.15        1.64      2.83 o 
 -21   3  10        3.41        0.96      1.67 o 
 -20   3  10        7.34        3.40      3.42 o 
 -19   3  10        6.05        5.75      3.33 o 
 -18   3  10        4.38        8.35      3.89 o 
 -17   3  10       17.07       20.53      5.44 o 
 -16   3  10       43.25       53.87     11.90 o 
 -15   3  10        0.13        0.57      2.16 o 
 -14   3  10       43.05       33.66      8.83 o 
 -13   3  10        2.49        0.16      2.17 o 
 -12   3  10        0.22       -0.25      1.82 o 
 -11   3  10       33.71       38.47      5.35 o 
 -10   3  10      168.10      191.39      9.78 o 
  -9   3  10      105.44       93.39      6.38 o 
  -8   3  10       97.99      104.87      6.11 o 
  -7   3  10       76.54       82.26      3.99 o 
  -6   3  10      198.38      202.71      5.44 o 
  -5   3  10      187.11      211.98      5.10 o 
  -4   3  10      395.13      366.61     11.33 o 
  -3   3  10      314.31      334.22      9.83 o 
  -2   3  10      136.12      142.24      7.70 o 
  -1   3  10      330.33      336.15     11.13 o 
   0   3  10      519.52      616.70     18.28 o 
   1   3  10       80.52       72.95      6.34 o 
   2   3  10      401.28      468.40     15.53 o 
   3   3  10       52.62       71.29     10.23 o 
   4   3  10      423.73      547.38     25.08 o 
   5   3  10      165.36      206.34     21.57 o 
   6   3  10        2.46        1.04      4.99 o 
   7   3  10        2.33        6.91      7.17 o 
   8   3  10       58.24       51.62      9.76 o 
   9   3  10       10.74       13.82      5.54 o 
  11   3  10        0.69       -0.27      2.04 o 
  12   3  10        2.09        0.16      2.03 o 
  13   3  10        1.31        0.84      2.35 o 
  14   3  10       11.45        9.66      9.48 o 
  15   3  10        0.12        1.88      2.71 o 
 -21   4  10        0.03        0.37      1.79 o 
 -20   4  10        1.84       -1.09      1.71 o 
 -19   4  10        0.38       -1.08      1.97 o 
 -18   4  10        6.71        7.70      4.05 o 
 -17   4  10        0.02        0.12      1.92 o 
 -16   4  10        1.68        0.57      2.35 o 
 -15   4  10        0.23       -0.24      2.12 o 
 -14   4  10        5.90        7.13      3.88 o 
 -13   4  10        1.10        1.89      2.65 o 
 -12   4  10       55.04       70.90      6.60 o 
 -11   4  10       41.46       46.03      5.64 o 
 -10   4  10       82.03       82.53      6.75 o 
  -9   4  10       51.14       51.92      5.38 o 
  -8   4  10       45.37       67.55      9.34 o 
  -7   4  10       67.20       86.96      5.50 o 
  -6   4  10       35.28       30.96      3.67 o 
  -5   4  10       48.65       56.64      5.43 o 
  -4   4  10        9.90        7.20      3.31 o 
  -3   4  10        0.36       -0.91      2.10 o 
  -2   4  10       25.38       21.61      3.69 o 
  -1   4  10      159.88      168.52      7.55 o 
   0   4  10        6.37        4.86      2.49 o 
   1   4  10        2.35        3.13      3.06 o 
   2   4  10       93.75       90.04      8.14 o 
   3   4  10        3.85        4.34      3.33 o 
   4   4  10        0.51        4.70      9.11 o 
   5   4  10       21.11       12.53      7.81 o 
   6   4  10       28.32       30.00      9.94 o 
   7   4  10        0.50        0.82      3.73 o 
   8   4  10        0.07       -0.26      2.52 o 
   9   4  10        5.20        0.21      3.07 o 
  10   4  10        0.48        0.36      4.10 o 
  11   4  10        0.65       -0.52      3.32 o 
  12   4  10        0.49        0.04      1.93 o 
  13   4  10        1.34       -0.47      2.87 o 
  14   4  10        4.72        2.55      2.61 o 
  15   4  10        2.34       -0.24      3.31 o 
 -19   5  10        1.73        0.98      1.55 o 
 -18   5  10        0.39        0.45      1.72 o 
 -17   5  10        0.66        0.78      2.09 o 
 -16   5  10        0.65       -0.98      2.32 o 
 -15   5  10        0.02       -0.76      2.46 o 
 -14   5  10       11.55       10.91      3.73 o 
 -13   5  10        6.88        7.38      3.42 o 
 -12   5  10        2.54        0.70      2.11 o 
 -11   5  10      185.22      215.09     10.09 o 
 -10   5  10       41.88       42.63      5.40 o 
  -9   5  10      117.47      125.65      8.56 o 
  -8   5  10       11.74       13.28      3.37 o 
  -7   5  10       15.09       14.78      3.58 o 
  -6   5  10       13.85       21.75      4.65 o 
  -5   5  10       56.98       65.92      6.43 o 
  -4   5  10       29.33       31.62      5.07 o 
  -3   5  10       57.91       75.39      7.52 o 
  -2   5  10        0.46       -0.64      1.95 o 
  -1   5  10      140.23      179.51      8.54 o 
   0   5  10      103.67      115.74      7.48 o 
   1   5  10       26.23       36.70      4.76 o 
   2   5  10      240.25      266.52     11.79 o 
   3   5  10        1.23        1.60      2.40 o 
   4   5  10       64.42       78.40      7.48 o 
   5   5  10        0.39        0.93      2.57 o 
   6   5  10        1.66        1.57      3.73 o 
   7   5  10        2.89       -0.40      2.94 o 
   8   5  10        8.34        7.32      5.60 o 
   9   5  10       15.59       11.88      8.47 o 
  10   5  10       14.47        4.53      4.75 o 
  11   5  10        9.04        4.92      6.57 o 
  12   5  10        6.52        5.07      6.65 o 
  13   5  10        1.19        1.41      3.21 o 
 -18   6  10        4.17        5.51      6.78 o 
 -17   6  10        0.87        1.25      1.77 o 
 -16   6  10        1.41        2.56      2.30 o 
 -15   6  10        0.50        1.08      2.14 o 
 -14   6  10        0.12        0.27      1.65 o 
 -13   6  10        1.55        2.28      2.45 o 
 -12   6  10        4.02        4.83      2.91 o 
 -11   6  10       32.49       27.65     11.89 o 
 -10   6  10        6.58        3.73      2.79 o 
  -9   6  10        0.21        0.75      2.01 o 
  -8   6  10       84.00      107.33      8.77 o 
  -7   6  10        9.31       13.65      4.39 o 
  -6   6  10       10.62       12.13      4.16 o 
  -5   6  10       83.63       94.34      7.77 o 
  -4   6  10        3.16        3.93      3.22 o 
  -3   6  10       90.54      117.81      8.24 o 
  -2   6  10       16.63       16.06      4.45 o 
  -1   6  10      103.69      110.06      7.17 o 
   0   6  10       24.03       23.49      4.40 o 
   1   6  10      165.92      201.30     10.67 o 
   2   6  10        0.27       -1.28      2.79 o 
   3   6  10       24.17       25.02     10.30 o 
   4   6  10       53.26       44.79     17.14 o 
   5   6  10       55.89       72.13     25.13 o 
   6   6  10        3.06        3.91      2.87 o 
   7   6  10       61.61       67.58     47.61 o 
   8   6  10        0.07        1.13      5.11 o 
   9   6  10       40.53       31.06     25.40 o 
  10   6  10        0.68        0.00      3.43 o 
  11   6  10       13.49       11.88     13.80 o 
  12   6  10        0.39       -0.42      3.74 o 
 -16   7  10        0.77        0.06      1.96 o 
 -15   7  10        0.00        0.96      1.81 o 
 -14   7  10        0.23        0.07      1.47 o 
 -13   7  10        0.13        0.24      1.70 o 
 -12   7  10        0.48        0.59      1.90 o 
 -11   7  10        2.45        1.24      2.25 o 
 -10   7  10        1.89        2.28      2.46 o 
  -9   7  10        0.01       -0.93      2.70 o 
  -8   7  10        1.86        3.09      3.54 o 
  -7   7  10        0.51        1.57      3.17 o 
  -6   7  10        4.60        2.25      4.01 o 
  -5   7  10        2.06        2.45      3.53 o 
  -4   7  10        1.21        2.14      3.23 o 
  -3   7  10        0.07       -1.11      2.54 o 
  -2   7  10        3.98        5.52      3.78 o 
  -1   7  10        1.58       -1.33      2.97 o 
   0   7  10       33.73       26.39     13.19 o 
   1   7  10        5.17        6.09      3.33 o 
   2   7  10       22.40        9.19      6.90 o 
   3   7  10       14.26        5.48      4.04 o 
   4   7  10        7.49        6.60      3.29 o 
   5   7  10        0.00       -0.52      1.97 o 
   6   7  10        1.14        0.27      1.77 o 
   7   7  10        0.43        0.63      1.52 o 
   8   7  10        0.69        1.25      1.72 o 
   9   7  10        0.06        0.69      3.29 o 
  10   7  10        0.00        2.42      3.41 o 
 -12   8  10        4.52       -0.08      1.66 o 
 -11   8  10        7.51       -0.26      2.06 o 
 -10   8  10        0.42        0.47      1.81 o 
  -9   8  10        2.27        2.15      3.03 o 
  -8   8  10        3.30        0.33      2.09 o 
  -7   8  10        5.36        6.94      3.66 o 
  -6   8  10        3.29        4.53      3.30 o 
  -5   8  10        3.00        4.99      3.52 o 
  -4   8  10        8.36        8.65      4.02 o 
  -3   8  10        4.28        3.35      4.38 o 
  -2   8  10       14.60       20.38      5.70 o 
  -1   8  10       19.46       14.54      7.10 o 
   0   8  10        5.85        8.03      3.94 o 
   1   8  10       18.09       25.25      5.01 o 
   2   8  10        0.91       -0.77      2.02 o 
   3   8  10        3.08        3.72      3.07 o 
   4   8  10        1.37        1.53      2.62 o 
   5   8  10        5.59       12.85      3.33 o 
   6   8  10        1.57        1.40      2.14 o 
   7   8  10        4.66        8.32      9.12 o 
  -6   9  10        0.35        0.03      1.43 o 
  -5   9  10        6.92       -0.19      1.78 o 
  -4   9  10        0.45       -0.42      1.94 o 
  -3   9  10        0.73       -0.06      1.46 o 
  -2   9  10        1.30        0.08      1.52 o 
  -1   9  10        2.80        0.21      2.05 o 
   0   9  10        2.94       -0.02      1.60 o 
 -22   1  11        1.76        2.15      2.29 o 
 -21   1  11        8.85        5.45      4.78 o 
 -20   1  11        9.45        9.40      3.86 o 
 -19   1  11        8.02        8.29      4.88 o 
 -18   1  11       37.71       38.54     16.38 o 
 -17   1  11       51.53       51.09     20.97 o 
 -16   1  11        2.01        4.27      3.52 o 
 -15   1  11       99.29      116.33      8.04 o 
 -14   1  11       11.43       12.18      5.20 o 
 -13   1  11       50.00       49.49      6.05 o 
 -12   1  11       14.38        9.56      3.96 o 
 -11   1  11       46.39       48.04      6.13 o 
 -10   1  11      243.48      282.89     10.73 o 
  -9   1  11       39.53       32.69      7.89 o 
  -8   1  11      433.55      438.64     14.05 o 
  -7   1  11      522.08      500.66     12.48 o 
  -6   1  11        0.20        0.58      1.27 o 
  -5   1  11       72.52       57.92      3.77 o 
  -4   1  11       53.41       57.60      3.44 o 
  -3   1  11        8.92        9.98      2.08 o 
  -2   1  11       48.00       49.74      3.20 o 
  -1   1  11      150.01      149.12      7.30 o 
   0   1  11       52.39       60.33      6.37 o 
   1   1  11        1.01        1.05      2.57 o 
   2   1  11      124.18      133.04     10.74 o 
   3   1  11      162.82      190.33     11.62 o 
   4   1  11      528.05      602.53     22.47 o 
   5   1  11      180.96      234.68     14.39 o 
   6   1  11       17.64       38.71      7.05 o 
   7   1  11      245.26      244.62     16.54 o 
   8   1  11       16.99       20.77      5.76 o 
   9   1  11       10.25       22.48      6.78 o 
  10   1  11        4.33       -0.37      2.53 o 
  11   1  11        8.46       -0.55      2.66 o 
  12   1  11        3.42       -0.11      1.89 o 
  14   1  11        0.13       -0.05      1.57 o 
  15   1  11       10.70        3.46      3.31 o 
 -22   2  11        1.08       -0.62      1.53 o 
 -21   2  11        1.11        2.22      2.37 o 
 -20   2  11        6.31        3.76      2.86 o 
 -19   2  11        8.98        7.65      3.86 o 
 -18   2  11        0.48        1.24      2.63 o 
 -17   2  11        1.18        0.00      2.42 o 
 -16   2  11        0.57       -2.67      3.17 o 
 -15   2  11       12.54       11.15      4.32 o 
 -14   2  11        3.88        3.42      3.20 o 
 -13   2  11       42.52       32.10      9.03 o 
 -12   2  11      248.42      283.69     12.09 o 
 -11   2  11       12.16       15.66      5.84 o 
 -10   2  11      904.22      959.99     28.89 o 
  -9   2  11        0.88        1.64      2.57 o 
  -8   2  11      385.60      413.36     16.26 o 
  -7   2  11      116.19      104.83      6.01 o 
  -6   2  11      245.12      256.70      6.37 o 
  -5   2  11      185.74      188.30      5.59 o 
  -4   2  11       54.14       73.14      4.15 o 
  -3   2  11        0.72        3.49      1.67 o 
  -2   2  11       30.93       25.67      2.58 o 
  -1   2  11       11.52       12.72      2.29 o 
   0   2  11      181.94      203.93     10.23 o 
   1   2  11        0.28        2.83      3.12 o 
   2   2  11      155.55      228.48     11.87 o 
   3   2  11        4.63        2.15      3.36 o 
   4   2  11      219.81      283.34     14.86 o 
   5   2  11       90.95      101.03      9.03 o 
   6   2  11        2.74        3.41      3.55 o 
   7   2  11       46.31       84.70      9.18 o 
   8   2  11       27.13       43.50      6.76 o 
   9   2  11        2.26        0.15      1.95 o 
  10   2  11       10.03       -0.18      2.30 o 
  11   2  11        2.19       -0.52      2.74 o 
  12   2  11        4.80       -0.04      1.87 o 
  13   2  11        0.78        0.49      2.25 o 
  14   2  11        5.03        3.09      3.16 o 
  15   2  11        0.08        0.76      2.17 o 
 -21   3  11        0.00       -0.22      1.55 o 
 -20   3  11        1.75       -0.21      1.56 o 
 -19   3  11        1.09        1.44      2.46 o 
 -18   3  11        6.00        4.68      3.28 o 
 -17   3  11       13.87       14.77      4.45 o 
 -16   3  11        5.95        5.66      3.56 o 
 -15   3  11        0.03        1.13      2.66 o 
 -14   3  11       44.85       27.73     12.17 o 
 -13   3  11       66.93       44.51     18.40 o 
 -12   3  11      120.13      115.49      7.88 o 
 -11   3  11       94.76       90.79      7.63 o 
 -10   3  11      146.22      169.54      8.73 o 
  -9   3  11        0.25        0.54      1.90 o 
  -8   3  11        0.97        1.83      2.61 o 
  -7   3  11      122.81      131.05      8.61 o 
  -6   3  11        7.81        9.53      3.09 o 
  -5   3  11      112.12      139.11     12.86 o 
  -4   3  11       76.23       76.72      8.69 o 
  -3   3  11        0.35        2.92      3.46 o 
  -2   3  11      267.90      297.09     11.95 o 
  -1   3  11        9.45        8.32      3.57 o 
   0   3  11       99.83      109.72      7.60 o 
   1   3  11        0.62        1.42      2.43 o 
   2   3  11       63.80       80.05     13.28 o 
   3   3  11        9.01        9.82      7.78 o 
   4   3  11       82.81       98.92     14.85 o 
   5   3  11        5.47        9.27      7.79 o 
   6   3  11       19.57       22.62     10.05 o 
   7   3  11        0.01        3.16      7.66 o 
   8   3  11       35.37       64.68     23.36 o 
  10   3  11       32.24       37.78     23.48 o 
  11   3  11        4.55        0.13      2.91 o 
  12   3  11        0.04        0.30      2.85 o 
  13   3  11        0.13       -0.74      2.75 o 
  14   3  11        0.00       -1.59      2.68 o 
 -20   4  11        2.28       -0.01      1.24 o 
 -19   4  11        2.94        1.89      2.20 o 
 -18   4  11        2.07        4.16      3.19 o 
 -17   4  11        4.05       11.12      4.25 o 
 -16   4  11       14.73       15.97      4.45 o 
 -15   4  11        5.64        7.16      3.73 o 
 -14   4  11       46.61       55.00     11.58 o 
 -13   4  11        2.41        2.93      2.76 o 
 -12   4  11       56.88       72.95      6.55 o 
 -11   4  11       67.72       79.62      7.37 o 
 -10   4  11        9.29       14.25      4.43 o 
  -9   4  11       61.64       73.56      7.02 o 
  -8   4  11        5.18        7.46      3.01 o 
  -7   4  11        0.56        2.46      2.88 o 
  -6   4  11      148.18      132.78      7.94 o 
  -5   4  11       10.13        9.22      3.38 o 
  -4   4  11      124.37      163.26     11.16 o 
  -3   4  11       18.96       38.10      7.99 o 
  -2   4  11       18.90       32.49      7.40 o 
  -1   4  11       17.36       34.78      5.56 o 
   0   4  11       72.16       77.39      7.56 o 
   1   4  11       33.39       56.34      7.71 o 
   2   4  11      115.76      142.25      9.12 o 
   3   4  11       84.78      104.49     12.01 o 
   4   4  11      183.19      244.02     17.00 o 
   5   4  11       20.13       16.00      7.08 o 
   6   4  11      162.64      242.89     17.35 o 
   7   4  11        1.07        1.17      3.68 o 
   8   4  11      235.90      392.06     20.27 o 
   9   4  11        0.09       -0.55      3.32 o 
  10   4  11       15.24       -0.15      2.79 o 
  11   4  11        2.04       -0.11      2.29 o 
  12   4  11        8.77       -0.07      2.36 o 
  13   4  11        0.53        0.15      1.78 o 
 -19   5  11        1.09       -0.01      1.06 o 
 -18   5  11        0.07        1.68      2.20 o 
 -17   5  11        0.23       -0.53      1.86 o 
 -16   5  11        0.02       -0.86      2.16 o 
 -15   5  11       11.31       10.35      3.80 o 
 -14   5  11        0.50       -0.89      2.37 o 
 -13   5  11        0.05        0.06      1.86 o 
 -12   5  11       12.33        7.95      4.09 o 
 -11   5  11        7.75        8.67      5.35 o 
 -10   5  11       18.96       13.70      4.72 o 
  -9   5  11        0.12        0.03      1.78 o 
  -8   5  11        8.05       10.64      4.23 o 
  -7   5  11        2.08        1.21      2.49 o 
  -6   5  11        2.37        4.40      4.37 o 
  -5   5  11       41.08       54.96      6.19 o 
  -4   5  11        6.89        5.77      3.37 o 
  -3   5  11       79.34      102.40      7.45 o 
  -2   5  11        9.02       12.63      3.83 o 
  -1   5  11      187.47      254.76     12.28 o 
   0   5  11        9.46        5.69      3.80 o 
   1   5  11      172.23      214.57     11.39 o 
   2   5  11        4.92        3.97      3.44 o 
   3   5  11       81.58       95.36      7.90 o 
   4   5  11       15.66        4.77      5.00 o 
   5   5  11       11.22        5.47      5.46 o 
   6   5  11        3.64        3.32      4.13 o 
   7   5  11       14.56        9.87      8.06 o 
   8   5  11        6.11        3.86      4.08 o 
   9   5  11       13.51        2.57      4.01 o 
  10   5  11        1.37        0.36      2.03 o 
  11   5  11        0.34       -0.14      1.78 o 
  12   5  11        0.43        2.86      5.85 o 
 -17   6  11        0.13       -0.41      1.46 o 
 -16   6  11        0.57        2.46      2.08 o 
 -15   6  11        0.00       -0.03      1.35 o 
 -14   6  11        0.10       -0.66      2.08 o 
 -13   6  11        2.75        0.71      1.94 o 
 -12   6  11        0.03        0.36      1.74 o 
 -11   6  11       12.61        5.72      3.92 o 
 -10   6  11        9.62        3.47      3.90 o 
  -9   6  11       15.26        3.38      3.58 o 
  -8   6  11       45.20       24.20     13.63 o 
  -7   6  11       25.79       10.07      6.76 o 
  -6   6  11      121.96      140.98      8.81 o 
  -5   6  11       16.59        4.52      4.08 o 
  -4   6  11      113.09      144.02      8.98 o 
  -3   6  11        0.00        1.10      2.43 o 
  -2   6  11      148.23      172.36     10.37 o 
  -1   6  11        0.46        2.39      2.80 o 
   0   6  11      106.22      124.23      7.66 o 
   1   6  11        0.52        1.08      2.01 o 
   2   6  11       36.13       33.79     14.36 o 
   3   6  11        0.25        0.71      2.50 o 
   4   6  11        0.03       -0.66      1.99 o 
   5   6  11        0.43       -0.07      2.23 o 
   6   6  11        2.52        0.34      4.44 o 
   7   6  11        8.25        6.99      7.08 o 
   8   6  11        0.60        0.99      4.79 o 
   9   6  11        6.33        0.38      4.15 o 
  10   6  11        1.25        0.05      2.76 o 
  11   6  11        2.70       10.63      4.82 o 
 -15   7  11        2.54        2.98      3.56 o 
 -14   7  11        2.66        1.42      1.86 o 
 -13   7  11        0.18        1.49      1.93 o 
 -12   7  11        1.49        0.27      1.52 o 
 -11   7  11       14.60        6.01      6.40 o 
 -10   7  11        2.19        3.51      3.65 o 
  -9   7  11       14.33       11.97     10.84 o 
  -8   7  11       10.39        9.39      7.88 o 
  -7   7  11       21.29       16.19     11.59 o 
  -6   7  11       33.51       44.36     14.84 o 
  -5   7  11       48.65       62.07     19.17 o 
  -4   7  11        8.68        6.34      3.77 o 
  -3   7  11       67.67       96.79      8.32 o 
  -2   7  11        3.26        3.17      3.15 o 
  -1   7  11      115.42      160.54     11.95 o 
   0   7  11       17.97       14.58      8.34 o 
   1   7  11      136.18      168.96     11.09 o 
   2   7  11        4.54        3.41      2.57 o 
   3   7  11      103.50      151.77      9.04 o 
   4   7  11        4.69        7.35      3.40 o 
   5   7  11       21.75       28.77     11.81 o 
   6   7  11        1.20        2.87      2.04 o 
   7   7  11       13.53       31.35     21.53 o 
   8   7  11        0.01        1.82      4.08 o 
 -11   8  11        0.73        0.39      1.92 o 
 -10   8  11        6.65       -0.06      1.71 o 
  -9   8  11        5.44        0.17      1.92 o 
  -8   8  11       10.34        0.17      2.10 o 
  -7   8  11        2.17        1.26      2.43 o 
  -6   8  11        4.37        3.14      2.92 o 
  -5   8  11        0.65        2.31      2.65 o 
  -4   8  11        5.89        3.13      3.49 o 
  -3   8  11        0.06       -1.98      3.49 o 
  -2   8  11       18.45       12.59      8.50 o 
  -1   8  11        1.49        0.39      1.97 o 
   0   8  11        9.84        6.06      4.42 o 
   1   8  11        1.41        0.52      1.86 o 
   2   8  11        0.29        0.00      1.18 o 
   3   8  11       10.81       11.72      4.34 o 
   4   8  11        1.16        1.02      2.25 o 
   5   8  11        0.57       -0.41      5.25 o 
 -22   0  12        0.28       -0.05      2.32 o 
 -21   0  12        0.35       -0.12      1.85 o 
 -20   0  12        3.54        1.76      3.11 o 
 -19   0  12        4.15        3.02      3.88 o 
 -18   0  12        6.73        4.64      5.25 o 
 -17   0  12        4.89        4.56      4.69 o 
 -16   0  12        0.03       -0.01      2.33 o 
 -15   0  12        2.54       -1.59      3.88 o 
 -14   0  12        5.72        8.60      5.48 o 
 -13   0  12      181.08      208.34     14.79 o 
 -12   0  12       21.42       34.72      7.78 o 
 -11   0  12     1871.73     1983.48     67.40 o 
 -10   0  12      555.27      595.63     25.27 o 
  -9   0  12      159.99      157.69     11.77 o 
  -8   0  12        0.17        1.05      3.00 o 
  -7   0  12      222.69      238.24     13.12 o 
  -6   0  12       81.98       92.32     12.51 o 
  -5   0  12      416.01      495.84     19.66 o 
  -4   0  12        7.17       11.47      4.63 o 
  -3   0  12      323.17      332.92     16.04 o 
  -2   0  12       63.97       63.05      9.72 o 
  -1   0  12      344.38      371.87     30.00 o 
   0   0  12       55.04       69.15     10.55 o 
   1   0  12      443.17      595.66     38.84 o 
   2   0  12       17.90       41.46     10.03 o 
   3   0  12      527.09      683.39     35.16 o 
   4   0  12      892.98     1067.15     47.56 o 
   5   0  12       13.02        4.24      6.77 o 
   6   0  12      240.87      244.03    130.18 o 
   7   0  12       51.86       89.27     12.90 o 
   8   0  12       12.58       25.39      8.64 o 
   9   0  12       73.14      111.62     13.90 o 
  10   0  12        6.58        0.47      3.62 o 
  11   0  12       14.80       48.66     32.13 o 
  12   0  12        0.27        0.36      3.28 o 
  13   0  12        9.06        0.41      2.98 o 
  14   0  12        0.07        0.47      2.43 o 
 -22   1  12        0.34        0.45      1.62 o 
 -21   1  12        1.81        3.02      3.33 o 
 -20   1  12        0.18       -0.91      1.80 o 
 -19   1  12        0.02        1.10      2.20 o 
 -18   1  12        5.85        4.07      2.99 o 
 -17   1  12        0.47        0.60      2.19 o 
 -16   1  12        0.09       -0.69      2.34 o 
 -15   1  12        0.01       -1.27      2.56 o 
 -14   1  12       21.36       23.55      5.08 o 
 -13   1  12       18.73       17.94      4.74 o 
 -12   1  12       76.22       89.84     11.69 o 
 -11   1  12        2.14        1.81      2.67 o 
 -10   1  12        2.30        2.13      2.65 o 
  -9   1  12      338.99      343.10     13.58 o 
  -8   1  12      110.76      124.20      7.10 o 
  -7   1  12       82.46       87.46      5.79 o 
  -6   1  12      125.49      122.47      6.50 o 
  -5   1  12       27.88       39.12     10.33 o 
  -4   1  12      163.47      192.06      7.88 o 
  -3   1  12       28.09       23.26      3.83 o 
  -2   1  12      283.43      317.84     12.72 o 
  -1   1  12        4.39        5.54      3.44 o 
   0   1  12      146.13      171.79     11.00 o 
   1   1  12        0.60        3.06      3.46 o 
   2   1  12      385.17      468.97     18.18 o 
   3   1  12      136.86      137.54     23.89 o 
   4   1  12      249.30      364.37     17.40 o 
   5   1  12      239.37      321.07     15.94 o 
   6   1  12       73.12       80.48      9.26 o 
   7   1  12        9.06       11.04      4.95 o 
   8   1  12       14.14        2.74      3.72 o 
   9   1  12       11.87       -0.16      2.45 o 
  10   1  12        3.76        0.13      2.34 o 
  11   1  12        2.18       -0.33      2.15 o 
  12   1  12        0.15        0.03      1.53 o 
  13   1  12        0.00        0.34      2.13 o 
  14   1  12        0.77       -0.20      1.56 o 
 -21   2  12        2.07        3.51      3.27 o 
 -20   2  12        0.29        0.87      2.22 o 
 -19   2  12        2.18        3.85      3.38 o 
 -18   2  12        7.99        7.13      4.17 o 
 -17   2  12       19.85       24.13     10.00 o 
 -16   2  12        1.81        3.43      3.77 o 
 -15   2  12       20.08       18.06      8.79 o 
 -14   2  12        0.01        2.25      4.56 o 
 -13   2  12       89.28      114.78     13.30 o 
 -12   2  12       29.75       23.91      5.97 o 
 -11   2  12      180.22      208.30     12.32 o 
 -10   2  12       19.60       21.18      5.62 o 
  -9   2  12       98.09      104.51     12.92 o 
  -8   2  12        1.32       -0.41      1.85 o 
  -7   2  12       62.72       52.94      5.77 o 
  -6   2  12       14.48       15.07      5.51 o 
  -5   2  12       57.06       50.31      9.57 o 
  -4   2  12        1.48        2.72      2.79 o 
  -3   2  12        2.98        0.96      2.23 o 
  -2   2  12        1.55        0.00      2.22 o 
  -1   2  12       24.06       23.46      5.01 o 
   0   2  12       51.70       59.32      7.24 o 
   1   2  12       25.37       33.33      6.01 o 
   2   2  12       22.35       27.10      5.93 o 
   3   2  12        0.88        7.39      6.07 o 
   4   2  12       45.75       39.15      6.58 o 
   5   2  12      136.94      192.09     12.14 o 
   6   2  12        0.60        2.73      4.02 o 
   7   2  12      386.50      681.78     23.37 o 
   8   2  12        0.78        0.95      2.79 o 
   9   2  12       40.46       61.20     22.01 o 
  10   2  12        3.34        0.02      1.59 o 
  12   2  12        0.86        0.72      2.32 o 
  13   2  12       18.24       -0.49      3.70 o 
  14   2  12        0.55       -0.22      2.03 o 
 -21   3  12        0.05        0.21      1.62 o 
 -20   3  12        7.02        4.46      4.37 o 
 -19   3  12        1.01       -1.72      3.44 o 
 -18   3  12        2.30        4.72      3.59 o 
 -17   3  12        3.44        4.01      3.69 o 
 -16   3  12       15.77       21.56      5.53 o 
 -15   3  12        1.88        3.66      3.12 o 
 -14   3  12       48.49       69.47      8.01 o 
 -13   3  12        0.04       -1.13      3.01 o 
 -12   3  12      105.38      152.31     10.50 o 
 -11   3  12      149.26      171.27     11.07 o 
 -10   3  12       20.54       28.30      5.70 o 
  -9   3  12      422.38      479.26     28.20 o 
  -8   3  12       83.74       86.62      7.57 o 
  -7   3  12       25.75       39.12      8.21 o 
  -6   3  12       71.15       85.59     10.17 o 
  -5   3  12       76.16       96.91     10.28 o 
  -4   3  12       14.58       27.32      6.61 o 
  -3   3  12        0.07       -0.95      2.88 o 
  -2   3  12      148.76      177.73     13.09 o 
  -1   3  12        6.29       -0.59      2.21 o 
   0   3  12       45.92       67.84      9.69 o 
   1   3  12       20.34       47.66      9.21 o 
   2   3  12       47.06       64.08     10.54 o 
   3   3  12       32.16       54.64     10.16 o 
   4   3  12      106.42      148.65     14.87 o 
   5   3  12        1.20        3.48      5.23 o 
   6   3  12        5.24       19.71      8.10 o 
   7   3  12       26.73       15.39     14.49 o 
   9   3  12        0.95        0.28      3.27 o 
  10   3  12       12.35        0.47      4.79 o 
  11   3  12        0.38        0.35      3.03 o 
  13   3  12        0.00        0.01      1.88 o 
 -20   4  12        1.76       -0.01      1.20 o 
 -19   4  12        3.01        0.15      1.69 o 
 -18   4  12        0.46        0.18      1.86 o 
 -17   4  12        0.20       -0.11      1.51 o 
 -16   4  12        0.01        0.53      2.15 o 
 -15   4  12        1.70        0.76      2.33 o 
 -14   4  12        0.46        0.21      1.66 o 
 -13   4  12        1.90        1.06      2.35 o 
 -12   4  12        3.19        3.49      3.30 o 
 -11   4  12        3.67        5.37      2.95 o 
 -10   4  12       19.48       30.03      6.36 o 
  -9   4  12        3.33        2.99      3.32 o 
  -8   4  12        0.22        5.27      5.13 o 
  -7   4  12      162.98      161.16     14.19 o 
  -6   4  12       32.92       29.43      7.75 o 
  -5   4  12      156.01      164.73     11.92 o 
  -4   4  12       71.89       86.20     10.78 o 
  -3   4  12       54.87       45.03     11.60 o 
  -2   4  12        9.64       17.01      5.46 o 
  -1   4  12        0.28       -1.86      2.75 o 
   0   4  12        2.70        5.05      3.50 o 
   1   4  12        4.29        6.26      5.28 o 
   2   4  12        5.63        7.32      5.62 o 
   3   4  12       56.87       57.18     16.38 o 
   4   4  12       21.75       24.96      7.93 o 
   5   4  12        6.14       14.72      6.88 o 
   6   4  12        8.03        7.12      8.32 o 
   7   4  12        3.62        1.28      3.73 o 
   8   4  12        1.68        1.00      3.59 o 
   9   4  12       24.19       13.77     12.21 o 
  10   4  12        8.48        6.52      6.53 o 
  11   4  12        2.07       -0.15      2.10 o 
  12   4  12        1.29        0.02      1.93 o 
 -18   5  12        1.53       -0.14      1.58 o 
 -17   5  12        0.13       -0.22      2.07 o 
 -16   5  12        3.14        0.56      1.87 o 
 -15   5  12        0.81        0.97      2.18 o 
 -14   5  12       13.52        6.41      4.20 o 
 -13   5  12        1.38        1.18      2.33 o 
 -12   5  12       30.45       17.81      9.38 o 
 -11   5  12        4.41        2.75      2.54 o 
 -10   5  12       16.28       10.26      6.42 o 
  -9   5  12        1.58        5.30      5.25 o 
  -8   5  12       90.28      128.26      9.36 o 
  -7   5  12        0.96        3.21      6.30 o 
  -6   5  12      169.46      239.40     16.21 o 
  -5   5  12       32.63       23.10     25.27 o 
  -4   5  12      315.90      383.63     25.03 o 
  -3   5  12        8.34       10.91      6.10 o 
  -2   5  12      312.53      382.79     19.72 o 
  -1   5  12        0.04        4.51      5.16 o 
   0   5  12       74.99      111.74      8.44 o 
   1   5  12        0.85        0.52      2.58 o 
   2   5  12       96.05      143.83      9.34 o 
   3   5  12        5.71        3.16      4.32 o 
   4   5  12       40.46       43.05     19.78 o 
   5   5  12        9.39        5.04      4.56 o 
   6   5  12        0.19        0.88      3.41 o 
   7   5  12        0.44       -0.27      3.06 o 
   8   5  12       11.49       -0.06      1.99 o 
   9   5  12        0.77        0.48      2.17 o 
  10   5  12        0.04        0.34      2.00 o 
  11   5  12        1.08        0.48      5.08 o 
 -16   6  12        1.97        1.99      2.48 o 
 -15   6  12       19.17       16.32     12.54 o 
 -14   6  12        2.50        3.04      2.34 o 
 -13   6  12       15.96       17.80      6.13 o 
 -12   6  12        4.24        2.41      2.16 o 
 -11   6  12        5.71        5.42      3.43 o 
 -10   6  12       21.70       21.12     17.84 o 
  -9   6  12       23.79       27.60     16.61 o 
  -8   6  12        2.24        1.18      2.53 o 
  -7   6  12       26.61       20.49     11.21 o 
  -6   6  12        8.12        5.68      3.34 o 
  -5   6  12       26.54       24.34     13.96 o 
  -4   6  12       23.97       26.93     14.83 o 
  -3   6  12       50.46       79.90     10.50 o 
  -2   6  12       14.79       20.62      6.49 o 
  -1   6  12       56.58       74.90      8.42 o 
   0   6  12        9.42       10.43      5.36 o 
   1   6  12       16.50       13.02      8.00 o 
   2   6  12       16.17       11.20      5.69 o 
   3   6  12       52.09       65.73      6.35 o 
   4   6  12        0.00        0.49      2.60 o 
   5   6  12       32.27       39.19     12.05 o 
   6   6  12        2.65       -0.13      1.80 o 
   8   6  12        0.57        0.01      3.36 o 
   9   6  12        6.10       -0.57      3.36 o 
 -14   7  12        0.32       -0.02      2.12 o 
 -13   7  12        7.36        0.08      2.60 o 
 -12   7  12        1.83        1.81      2.25 o 
 -11   7  12        1.23        1.46      1.96 o 
 -10   7  12        3.23        2.37      3.14 o 
  -9   7  12        0.03        0.12      1.96 o 
  -8   7  12        0.25       -0.88      2.86 o 
  -7   7  12        0.01       -0.61      2.71 o 
  -6   7  12        0.02        0.72      2.55 o 
  -5   7  12        3.57        1.29      2.60 o 
  -4   7  12        1.49       -0.12      1.90 o 
  -3   7  12        4.51        6.01      3.31 o 
  -2   7  12        3.75        4.15      3.08 o 
  -1   7  12        0.04       -0.60      2.64 o 
   0   7  12       18.01       25.12      6.69 o 
   1   7  12        0.76        1.44      3.32 o 
   2   7  12        0.54        1.15      3.12 o 
   3   7  12        1.91       -0.13      2.46 o 
   4   7  12        2.47        3.38      2.37 o 
   5   7  12        0.04        0.33      2.92 o 
   6   7  12        0.03        2.38      4.05 o 
   7   7  12        0.79        3.51      4.49 o 
 -10   8  12        0.02        0.00      1.80 o 
  -9   8  12        3.38        1.59      2.05 o 
  -8   8  12        0.50        0.28      1.58 o 
  -7   8  12        0.40        0.71      1.70 o 
  -6   8  12        0.27        0.00      1.50 o 
  -5   8  12        1.19        0.56      1.76 o 
  -4   8  12        1.75        1.12      2.18 o 
  -3   8  12        7.52        3.40      2.39 o 
  -2   8  12        0.33       -0.01      1.11 o 
  -1   8  12       12.06        3.35      2.23 o 
   0   8  12        4.63        0.48      2.65 o 
   1   8  12        6.08        0.00      3.59 o 
   2   8  12        0.22       -0.62      2.03 o 
 -21   1  13        4.64        2.17      3.42 o 
 -20   1  13        0.16        1.37      2.38 o 
 -19   1  13        1.18        0.53      1.91 o 
 -18   1  13        0.01       -0.64      2.31 o 
 -17   1  13        5.43        2.51      2.70 o 
 -16   1  13        8.42        6.81      4.13 o 
 -15   1  13       45.11       39.83     17.64 o 
 -14   1  13        7.55        2.27      2.84 o 
 -13   1  13       99.95      138.70      9.81 o 
 -12   1  13       71.79       91.08      7.55 o 
 -11   1  13      282.00      338.96     13.38 o 
 -10   1  13      283.78      343.19     14.02 o 
  -9   1  13      433.81      516.73     16.47 o 
  -8   1  13        0.93        1.83      2.40 o 
  -7   1  13      481.14      550.72     17.34 o 
  -6   1  13        1.76        4.28      3.04 o 
  -5   1  13      294.25      343.35     13.85 o 
  -4   1  13       14.85       -5.44      6.54 o 
  -3   1  13      230.83      264.06     18.96 o 
  -2   1  13        0.09       -1.00      2.57 o 
  -1   1  13      196.44      272.72     15.06 o 
   0   1  13        4.18        2.95      3.58 o 
   1   1  13      381.11      449.40     18.08 o 
   2   1  13       32.10       40.55      7.16 o 
   3   1  13      354.46      520.97     20.93 o 
   4   1  13      132.86      167.95     12.26 o 
   5   1  13        0.33        8.18      4.88 o 
   6   1  13      114.08      157.49     13.48 o 
   8   1  13        1.01        0.92      2.73 o 
   9   1  13       17.67        8.22      7.93 o 
  10   1  13        7.71        0.10      1.84 o 
  12   1  13        0.00       -0.05      1.53 o 
  13   1  13       23.24       73.47     12.86 o 
 -21   2  13        1.58        0.57      1.84 o 
 -20   2  13        0.03        0.29      2.22 o 
 -19   2  13        4.91        5.59      6.54 o 
 -18   2  13        0.39        0.59      3.06 o 
 -17   2  13        0.35       -0.78      3.39 o 
 -16   2  13        0.05        0.69      2.35 o 
 -15   2  13        2.43        4.40      3.91 o 
 -14   2  13        1.74        1.92      3.31 o 
 -13   2  13        9.76       13.75      4.99 o 
 -12   2  13      180.40      228.85     13.22 o 
 -11   2  13        6.08       11.06      4.92 o 
 -10   2  13        2.99        3.26      3.18 o 
  -9   2  13       14.04       32.09      5.72 o 
  -8   2  13       28.09       26.01      4.99 o 
  -7   2  13       32.04       45.77      8.37 o 
  -6   2  13        0.75        2.43      4.04 o 
  -5   2  13      165.17      191.15     13.22 o 
  -4   2  13      152.80      224.46     14.14 o 
  -3   2  13       41.17       48.12      9.00 o 
  -2   2  13      290.01      349.46     23.53 o 
  -1   2  13        0.14        0.57      2.63 o 
   0   2  13      208.46      295.91     14.80 o 
   1   2  13        5.90        2.93      3.54 o 
   2   2  13      323.13      401.50     17.33 o 
   3   2  13        9.20       16.86      5.05 o 
   4   2  13       43.36       52.03     11.82 o 
   5   2  13        3.94        4.71      3.79 o 
   6   2  13        6.52       10.90      4.59 o 
   7   2  13        8.16        5.09      4.36 o 
   8   2  13       92.71      164.08     10.52 o 
   9   2  13        6.41        2.00      2.74 o 
  10   2  13        7.16        5.26      3.57 o 
  11   2  13        4.04       -0.21      2.65 o 
  12   2  13        9.61       -0.41      2.66 o 
  13   2  13        0.00       -0.28      2.02 o 
 -20   3  13        0.82        1.30      2.06 o 
 -19   3  13        2.11        2.36      2.70 o 
 -18   3  13        0.01        1.77      2.76 o 
 -17   3  13        2.46        1.84      2.95 o 
 -16   3  13        0.00       -0.30      2.29 o 
 -15   3  13       12.56       14.52      4.91 o 
 -14   3  13        6.74        9.35      4.41 o 
 -13   3  13       11.30       15.69      7.12 o 
 -12   3  13        0.08       -2.69      4.01 o 
 -11   3  13       38.69       44.77      9.33 o 
 -10   3  13      131.25      133.46      9.77 o 
  -9   3  13       24.53       18.52      4.87 o 
  -8   3  13      143.80      165.59     14.38 o 
  -7   3  13        0.36        0.45      3.47 o 
  -6   3  13        2.97       -2.35      3.86 o 
  -5   3  13        5.16        5.83      5.59 o 
  -4   3  13        0.01        0.01      2.86 o 
  -3   3  13        5.67       -0.77      3.27 o 
  -2   3  13        8.14       15.90      5.14 o 
  -1   3  13       10.60       13.64      7.01 o 
   0   3  13       37.42       49.33      9.38 o 
   1   3  13       14.30       26.63      7.98 o 
   2   3  13        0.63        1.05      3.83 o 
   3   3  13        8.42       12.24      6.84 o 
   4   3  13        1.08       -0.25      3.81 o 
   5   3  13        7.47       11.72      6.97 o 
   6   3  13       65.74      104.80     17.89 o 
   7   3  13       14.55        6.56      7.37 o 
   8   3  13        8.61        5.23      5.49 o 
   9   3  13        7.08       -0.20      3.08 o 
  10   3  13        4.56        3.06      4.10 o 
  11   3  13        4.38       -0.52      2.64 o 
  12   3  13        3.70        0.18      1.93 o 
 -19   4  13        0.23       -0.05      1.36 o 
 -18   4  13        4.82        0.03      1.49 o 
 -17   4  13        0.52       -0.13      1.77 o 
 -16   4  13        3.13        6.18      3.50 o 
 -15   4  13        0.09       -1.50      3.04 o 
 -14   4  13        4.50        6.37      5.04 o 
 -13   4  13        1.05        0.66      3.13 o 
 -12   4  13       47.60       60.83      7.56 o 
 -11   4  13        2.53        0.87      2.87 o 
 -10   4  13       22.56       42.43      8.95 o 
  -9   4  13        0.14       -0.10      3.16 o 
  -8   4  13      150.97      194.00     15.56 o 
  -7   4  13        2.42        2.42      5.50 o 
  -6   4  13       64.08       67.94     10.14 o 
  -5   4  13       35.37       52.78     10.96 o 
  -4   4  13       65.38      104.46     15.16 o 
  -3   4  13       12.27       15.43      6.21 o 
  -2   4  13      249.62      301.86     15.83 o 
  -1   4  13        3.75        3.27      3.74 o 
   0   4  13      148.21      206.48     15.87 o 
   1   4  13        0.99        1.49      4.58 o 
   2   4  13      110.53      168.38     16.44 o 
   3   4  13        0.63       -1.37      3.97 o 
   4   4  13       59.37      112.06     12.33 o 
   5   4  13        3.65        5.06      5.26 o 
   6   4  13       16.01       13.25     12.14 o 
   7   4  13        0.94        0.09      2.85 o 
   8   4  13       21.41       43.09     28.73 o 
   9   4  13        4.81        0.27      2.56 o 
  10   4  13        5.74       -0.04      2.14 o 
  11   4  13        0.05        0.18      2.23 o 
 -17   5  13        0.47        0.38      1.74 o 
 -16   5  13        0.01       -0.20      1.70 o 
 -15   5  13        0.96       -0.32      2.06 o 
 -14   5  13        1.92        4.01      3.66 o 
 -13   5  13        8.28        9.83      5.47 o 
 -12   5  13        1.87        1.32      2.40 o 
 -11   5  13        0.22        0.75      3.37 o 
 -10   5  13        8.31        9.06      6.24 o 
  -9   5  13        1.19        6.00      5.26 o 
  -8   5  13       25.27       40.74     10.21 o 
  -7   5  13        3.94        5.09      6.20 o 
  -6   5  13        1.38        2.60      3.90 o 
  -5   5  13       25.82       13.66     11.46 o 
  -4   5  13        6.60        4.59      5.16 o 
  -3   5  13        0.13        1.63      4.09 o 
  -2   5  13        2.53        3.86      3.97 o 
  -1   5  13       24.77       33.07      6.37 o 
   0   5  13        4.74        8.44      4.29 o 
   1   5  13        1.62        1.43      3.52 o 
   2   5  13        8.08        4.56      4.33 o 
   3   5  13        5.87        4.51      5.09 o 
   4   5  13        3.35        1.20      4.45 o 
   5   5  13       15.94       12.27     12.56 o 
   6   5  13        0.12        0.11      2.00 o 
   7   5  13        6.70       -0.43      2.38 o 
   8   5  13        0.11        0.17      1.93 o 
   9   5  13        7.41       -0.35      1.94 o 
  10   5  13        2.52        0.15      7.33 o 
 -15   6  13        0.05        2.19      2.76 o 
 -14   6  13        3.48        1.41      1.85 o 
 -13   6  13        0.77       -0.31      1.39 o 
 -12   6  13        9.25       19.04      5.97 o 
 -11   6  13        0.01       -0.07      1.53 o 
 -10   6  13        0.41       -0.75      2.08 o 
  -9   6  13        0.47        0.89      3.23 o 
  -8   6  13        0.99       -0.95      3.25 o 
  -7   6  13       11.88       17.14      8.35 o 
  -6   6  13        3.27        0.74      2.74 o 
  -5   6  13        0.12       -0.64      2.73 o 
  -4   6  13        4.67        1.70      3.66 o 
  -3   6  13        5.59        3.06      3.58 o 
  -2   6  13        8.01        5.98      3.98 o 
  -1   6  13        8.55        7.44      4.57 o 
   0   6  13        4.18        1.66      3.62 o 
   1   6  13       16.82       10.89      5.56 o 
   2   6  13        5.26        2.68      3.29 o 
   3   6  13        0.45        0.70      2.34 o 
   4   6  13        3.94        1.88      3.27 o 
   5   6  13        0.03        0.08      1.36 o 
   6   6  13        1.37       -0.08      1.34 o 
   7   6  13        0.70        0.00      2.81 o 
   8   6  13        2.34        8.63      7.07 o 
 -12   7  13        2.71       -0.45      5.18 o 
 -11   7  13        2.04        0.35      3.45 o 
 -10   7  13        2.86        1.44      1.53 o 
  -9   7  13        4.83        5.03      2.31 o 
  -8   7  13        0.66       -0.07      0.98 o 
  -7   7  13       21.67       16.11     10.93 o 
  -6   7  13        0.88       -0.52      2.81 o 
  -5   7  13       16.52       18.46     14.17 o 
  -4   7  13        0.18        0.24      2.63 o 
  -2   7  13        0.46       -0.16      3.38 o 
  -1   7  13       12.05       24.44      6.83 o 
   0   7  13        6.34        7.16      5.16 o 
   1   7  13        7.83       -0.01      4.54 o 
   2   7  13       10.47        6.96      4.56 o 
   3   7  13        5.22        0.00      4.30 o 
   4   7  13        4.71        0.02      4.28 o 
   5   7  13        2.70       -0.05      4.22 o 
  -7   8  13        1.22        0.21      2.43 o 
  -6   8  13        4.39       -0.19      4.02 o 
  -5   8  13        0.06        0.63      2.75 o 
  -4   8  13        2.30       -0.19      2.12 o 
  -3   8  13        0.02       -0.44      2.56 o 
  -2   8  13        0.03       -0.08      2.00 o 
  -1   8  13        3.17       -0.02      3.55 o 
 -20   0  14        2.74        0.03      1.45 o 
 -19   0  14        4.67       -0.24      2.23 o 
 -18   0  14        3.50        5.42      5.69 o 
 -17   0  14       17.92       24.11     21.10 o 
 -16   0  14        0.40        0.50      2.96 o 
 -15   0  14       43.84       48.76     35.67 o 
 -14   0  14        0.19       -1.51      3.77 o 
 -13   0  14      277.78      345.98     19.96 o 
 -12   0  14       79.48      120.88     12.10 o 
 -11   0  14       58.29      104.10     11.32 o 
 -10   0  14      151.20      226.08     15.30 o 
  -9   0  14       33.76       44.83      7.82 o 
  -8   0  14       16.92       18.71      5.92 o 
  -7   0  14        9.65       12.15      5.75 o 
  -6   0  14      138.82      214.54     24.25 o 
  -3   0  14      550.20      660.03     43.00 o 
  -2   0  14       90.64       94.87     12.44 o 
  -1   0  14      124.33      192.35     16.88 o 
   0   0  14       12.49       23.50      8.52 o 
   1   0  14      164.69      209.29     22.74 o 
   2   0  14        0.26       -1.50      4.65 o 
   3   0  14       12.49       14.33      8.92 o 
   4   0  14      111.15      170.02     17.23 o 
   5   0  14        6.35        0.36      3.36 o 
   6   0  14       70.02      125.04     14.17 o 
   8   0  14        6.35        2.74      4.35 o 
  10   0  14        8.59       -0.11      2.58 o 
  11   0  14       15.71       50.67     32.08 o 
  12   0  14        0.47       -0.29      2.29 o 
 -20   1  14        0.36        0.95      2.11 o 
 -19   1  14        0.24       -0.81      2.22 o 
 -18   1  14        0.93        3.71      3.63 o 
 -17   1  14        0.22       -0.86      2.61 o 
 -16   1  14        2.75        1.76      2.62 o 
 -15   1  14        1.81        1.34      2.41 o 
 -14   1  14       62.56       76.87     16.49 o 
 -13   1  14        3.23        2.93      2.94 o 
 -12   1  14      160.00      193.15     12.56 o 
 -11   1  14      153.91      182.02      9.84 o 
 -10   1  14       80.58      121.33      9.01 o 
  -9   1  14       78.84       95.23      7.26 o 
  -8   1  14      187.32      222.07     11.37 o 
  -7   1  14        9.98        8.39      4.09 o 
  -6   1  14       85.96      113.24      8.78 o 
  -5   1  14       43.43       51.69     11.47 o 
  -4   1  14        2.13       -0.39      6.20 o 
  -3   1  14       25.08       33.84      8.04 o 
  -2   1  14       25.49       48.01      8.59 o 
  -1   1  14        9.05        9.32      4.49 o 
   0   1  14       51.61       89.95      8.82 o 
   1   1  14        0.79       -1.97      3.36 o 
   2   1  14        0.42        1.35      3.36 o 
   3   1  14        8.38        8.83      4.92 o 
   4   1  14       10.64        3.07      3.51 o 
   5   1  14       85.26      131.55     10.52 o 
   6   1  14        4.82        4.50      3.59 o 
   7   1  14       18.74       10.75      7.45 o 
   8   1  14        0.09        0.86      2.34 o 
   9   1  14        0.54        0.47      2.19 o 
  10   1  14        0.02        0.74      2.20 o 
  11   1  14        3.87        2.63      2.50 o 
  12   1  14        7.66       -0.21      1.98 o 
 -20   2  14        0.51        2.00      2.21 o 
 -19   2  14        0.10        0.70      2.19 o 
 -18   2  14        0.00        2.45      3.48 o 
 -17   2  14        0.08       -0.61      2.65 o 
 -16   2  14        0.12        0.26      2.42 o 
 -15   2  14        0.03       -0.39      2.62 o 
 -14   2  14        5.80        8.97      4.72 o 
 -13   2  14        1.01       -0.32      2.36 o 
 -12   2  14       26.83       16.12     16.38 o 
 -11   2  14        2.20        2.05      3.07 o 
 -10   2  14       17.22       12.88      4.53 o 
  -9   2  14      203.45      216.60     22.65 o 
  -8   2  14      154.51      206.89     15.35 o 
  -7   2  14       26.63       32.26      7.43 o 
  -6   2  14       32.22       36.07      9.07 o 
  -5   2  14       39.35       43.14      8.81 o 
  -3   2  14       85.71       66.39     17.65 o 
  -2   2  14       28.09       32.19     10.10 o 
  -1   2  14        7.44       10.96      5.83 o 
   0   2  14        0.80       -0.44      3.54 o 
   1   2  14      106.80      144.56     13.65 o 
   2   2  14       11.77       25.85      9.43 o 
   3   2  14      140.33      196.34     16.13 o 
   4   2  14       30.61       55.63     13.92 o 
   5   2  14        0.85        0.30      2.31 o 
   6   2  14       24.45       17.65     13.49 o 
   7   2  14        6.25        5.45      4.42 o 
   8   2  14        3.14        4.36      3.27 o 
   9   2  14       19.64       18.15     15.54 o 
  10   2  14        3.73       -0.05      2.13 o 
  11   2  14        8.83       -0.11      1.92 o 
 -19   3  14        0.76        0.98      2.32 o 
 -18   3  14        2.82        2.71      2.75 o 
 -17   3  14        0.15        1.51      2.60 o 
 -16   3  14        3.95        5.03      3.52 o 
 -15   3  14        0.51       -0.35      2.14 o 
 -14   3  14        9.46        7.62      9.34 o 
 -13   3  14        0.98       -1.02      2.68 o 
 -12   3  14       20.91       19.41     18.27 o 
 -11   3  14        1.91        0.46      2.25 o 
 -10   3  14       12.05       24.28      7.68 o 
  -9   3  14        3.90        5.04      5.08 o 
  -8   3  14      111.51      133.70     24.60 o 
  -7   3  14        8.49       12.38      5.96 o 
  -6   3  14       44.03       59.92     11.03 o 
  -5   3  14       70.80       67.31     11.26 o 
  -4   3  14       26.54       32.51      7.32 o 
  -3   3  14        4.10        8.12     10.73 o 
  -2   3  14      107.17      135.12     19.98 o 
  -1   3  14        5.18        3.84      6.38 o 
   0   3  14      204.07      318.36     19.14 o 
   1   3  14        0.11        0.98      3.86 o 
   2   3  14      317.74      485.69     24.10 o 
   3   3  14       46.87       46.74     20.30 o 
   4   3  14      141.79      272.46     19.61 o 
   5   3  14       17.20       19.68      7.63 o 
   6   3  14       38.49       81.34     10.50 o 
   7   3  14        0.32        3.30      4.14 o 
   8   3  14       13.40       12.76     11.79 o 
   9   3  14        0.04        0.47      2.71 o 
  10   3  14       21.43       63.30     20.15 o 
  11   3  14        0.09        0.16      1.84 o 
 -18   4  14        0.67       -0.05      1.35 o 
 -17   4  14        1.07       -0.08      1.49 o 
 -16   4  14        0.12       -0.01      1.66 o 
 -15   4  14        0.21        0.81      2.16 o 
 -14   4  14        1.95        1.37      2.46 o 
 -13   4  14        2.25        2.90      2.93 o 
 -12   4  14        0.41        0.79      2.33 o 
 -11   4  14       10.47       21.36      8.98 o 
 -10   4  14        3.38        2.50      4.47 o 
  -9   4  14        8.59        8.94      5.73 o 
  -8   4  14       21.11       24.45      9.24 o 
  -7   4  14        0.02       -0.52      2.97 o 
  -6   4  14       14.52        5.92      5.93 o 
  -5   4  14       18.89       47.17      9.96 o 
  -4   4  14        0.01       -1.10      3.56 o 
  -3   4  14       59.55       62.91     39.26 o 
  -2   4  14        2.47        6.88      4.17 o 
  -1   4  14       49.31       66.43     47.38 o 
   0   4  14        0.39        2.76      5.86 o 
   1   4  14       16.75       16.56      9.79 o 
   2   4  14        2.28        5.71      4.97 o 
   3   4  14        0.18        0.58      3.23 o 
   4   4  14       10.78       14.12      7.96 o 
   5   4  14        0.45        0.42      4.23 o 
   6   4  14        0.30       -0.13      2.44 o 
   7   4  14        1.10       -0.31      2.56 o 
   8   4  14        3.59        0.02      2.23 o 
   9   4  14        0.05        0.43      2.60 o 
 -16   5  14        1.03       -0.31      1.48 o 
 -15   5  14        0.00        0.32      1.68 o 
 -14   5  14        0.95        0.14      1.45 o 
 -13   5  14        1.89        0.85      1.91 o 
 -12   5  14        9.43       16.54      6.16 o 
 -11   5  14        1.63       -0.12      3.87 o 
 -10   5  14        6.22       13.26      6.04 o 
  -9   5  14        4.69        6.31      5.14 o 
  -8   5  14       38.20       62.78      9.49 o 
  -7   5  14        9.56        8.87      5.47 o 
  -6   5  14       61.32      108.02     11.08 o 
  -5   5  14        2.73        1.66      3.48 o 
  -4   5  14       25.16       30.94     11.24 o 
  -3   5  14       11.81        7.84      5.44 o 
  -2   5  14       10.48       14.07      5.26 o 
  -1   5  14        6.55       13.25      4.53 o 
   0   5  14       11.05       21.17     11.14 o 
   1   5  14        1.08        1.71      3.45 o 
   2   5  14       15.04       16.90      8.93 o 
   3   5  14        0.29        0.54      2.50 o 
   4   5  14       17.50       10.58     12.14 o 
   5   5  14        0.56        0.13      2.24 o 
   6   5  14        7.56       -0.60      2.39 o 
   7   5  14        0.00       -0.23      1.97 o 
   8   5  14        0.88       -0.40      1.63 o 
 -14   6  14        0.01       -1.21      2.49 o 
 -13   6  14        3.43        4.09      4.19 o 
 -12   6  14        0.40        1.77      3.05 o 
 -11   6  14        7.30        5.18      5.47 o 
 -10   6  14        1.56        1.69      3.16 o 
  -9   6  14        6.01       16.90      5.39 o 
  -8   6  14       14.19       24.88      8.88 o 
  -7   6  14       12.33       14.98      9.13 o 
  -6   6  14       15.54       10.90      7.44 o 
  -5   6  14       11.03        0.93      3.92 o 
  -4   6  14        7.24        6.14      4.64 o 
  -3   6  14       15.05       15.18      9.16 o 
  -2   6  14        5.81        6.03      4.39 o 
  -1   6  14       21.37       35.63      6.70 o 
   0   6  14        0.08        1.55      3.77 o 
   1   6  14       26.02       38.77      8.26 o 
   2   6  14        2.00        0.26      2.47 o 
   3   6  14       11.36       -0.11      2.15 o 
   4   6  14        0.28       -0.09      1.72 o 
   5   6  14        6.43        0.06      4.92 o 
   6   6  14        0.15        0.76      5.75 o 
 -11   7  14        0.10       -0.29      2.47 o 
 -10   7  14        1.88       -0.24      2.76 o 
  -9   7  14        0.50       -0.21      2.57 o 
  -8   7  14        0.10       -0.37      2.78 o 
  -7   7  14        5.27        0.23      2.88 o 
  -6   7  14        3.46        1.02      2.02 o 
  -5   7  14        5.87        1.68      1.99 o 
  -4   7  14        0.07       -0.21      2.16 o 
  -3   7  14        0.99       -0.31      2.34 o 
  -2   7  14        0.35        2.23      2.99 o 
  -1   7  14        1.19        0.00      3.33 o 
   0   7  14        3.18       -0.02      4.12 o 
   1   7  14        0.38        0.03      3.90 o 
   2   7  14        1.21       -0.02      3.76 o 
 -19   1  15        2.34        2.17      2.41 o 
 -18   1  15        0.73       -0.32      1.89 o 
 -17   1  15        1.00       -0.14      1.71 o 
 -16   1  15        1.64        0.13      1.92 o 
 -15   1  15       26.78       33.90     14.04 o 
 -14   1  15        5.44        5.19      3.27 o 
 -13   1  15      145.32      198.08     13.96 o 
 -12   1  15        9.68        1.63      2.78 o 
 -11   1  15        5.85        3.44      2.86 o 
 -10   1  15        0.13       -0.07      1.60 o 
  -9   1  15       90.30      108.13     10.17 o 
  -8   1  15       33.71       25.45      5.53 o 
  -7   1  15      111.73      164.52     14.56 o 
  -6   1  15      191.04      196.02     20.58 o 
  -5   1  15        3.71        8.89      7.42 o 
  -4   1  15       68.56       87.12     14.59 o 
  -3   1  15       40.76       48.89      9.25 o 
  -2   1  15       12.21        6.97      4.69 o 
  -1   1  15       59.83      104.58      9.17 o 
   0   1  15        6.65       13.33      5.01 o 
   1   1  15       75.39       87.70     18.07 o 
   2   1  15        9.53        2.41      3.42 o 
   3   1  15       38.14       48.70     12.41 o 
   4   1  15        0.01       -0.86      2.66 o 
   5   1  15       39.94       65.30      7.50 o 
   6   1  15        5.17        3.04      2.89 o 
   7   1  15       20.02       18.64     12.84 o 
   8   1  15        0.14        1.59      2.97 o 
   9   1  15       14.01       12.35      7.43 o 
  10   1  15        0.08       -0.14      2.02 o 
 -19   2  15        0.00       -0.76      1.87 o 
 -18   2  15        3.36        2.18      2.61 o 
 -17   2  15        0.16        0.04      1.61 o 
 -16   2  15       12.22       15.21      6.95 o 
 -15   2  15        5.38        1.70      2.85 o 
 -14   2  15       30.23       28.43     22.27 o 
 -13   2  15        2.20        0.16      2.82 o 
 -12   2  15       21.41       19.10     14.41 o 
 -11   2  15        6.04        2.82      3.11 o 
 -10   2  15        6.47        9.50      8.53 o 
  -9   2  15        4.64        5.80      6.07 o 
  -8   2  15        8.11       10.84      8.20 o 
  -7   2  15       20.15       13.65      5.73 o 
  -6   2  15       98.68      145.49     14.12 o 
  -3   2  15       59.51       33.86     12.56 o 
  -2   2  15      137.18      200.68     27.13 o 
  -1   2  15       15.66       -0.57      4.40 o 
   0   2  15       51.27       41.71     28.82 o 
   1   2  15        0.42       -0.26      3.68 o 
   2   2  15        0.55        1.24      3.87 o 
   3   2  15        0.38       -0.16      3.02 o 
   4   2  15        5.21        1.52      4.05 o 
   5   2  15        7.81        9.34      5.71 o 
   6   2  15       11.26       15.67      9.84 o 
   7   2  15       10.22       10.05      5.80 o 
   8   2  15        2.71        0.00      2.19 o 
   9   2  15        3.25        0.11      1.97 o 
  10   2  15        9.18       -0.01      1.58 o 
 -18   3  15        0.45       -0.97      1.87 o 
 -17   3  15        0.14       -0.63      1.92 o 
 -16   3  15        0.26        0.45      2.86 o 
 -15   3  15        0.42       -0.61      2.09 o 
 -14   3  15        0.24        0.02      1.75 o 
 -13   3  15        1.11        0.04      1.68 o 
 -12   3  15       21.43       12.35     13.75 o 
 -11   3  15        1.44        2.08      5.19 o 
 -10   3  15        4.01        1.71      4.03 o 
  -9   3  15        2.77        7.36      6.32 o 
  -8   3  15        0.27        3.10      4.17 o 
  -7   3  15       60.40       80.01      9.85 o 
  -6   3  15       11.85       19.54      7.47 o 
  -5   3  15       66.36       64.31     16.33 o 
  -3   3  15       32.59       16.94     17.90 o 
  -2   3  15       24.76       19.22     16.96 o 
  -1   3  15        0.11       -0.77      4.67 o 
   0   3  15       55.05       82.80     57.25 o 
   1   3  15       21.58       22.34     17.44 o 
   2   3  15        0.98        3.99      4.64 o 
   3   3  15       71.86      127.72     12.40 o 
   4   3  15       12.02       12.38      6.07 o 
   5   3  15       29.92       56.17      8.51 o 
   6   3  15        0.03        0.92      2.94 o 
   7   3  15        4.95       -0.09      2.39 o 
   8   3  15        0.44       -0.26      2.38 o 
   9   3  15        7.68       -0.38      2.29 o 
 -17   4  15        0.35       -0.16      1.28 o 
 -16   4  15        1.19        0.54      1.75 o 
 -15   4  15        0.13        0.29      1.96 o 
 -14   4  15        3.11        0.16      1.62 o 
 -13   4  15        0.01        0.62      1.95 o 
 -12   4  15        5.71       13.68      5.98 o 
 -11   4  15        3.85        8.49      5.16 o 
 -10   4  15        8.13       16.58      6.30 o 
  -9   4  15        0.00        0.01      2.67 o 
  -8   4  15        0.89        2.87      4.16 o 
  -7   4  15        5.21        6.95      6.55 o 
  -6   4  15       19.34       37.14      9.06 o 
  -5   4  15        2.41        7.61      5.95 o 
  -4   4  15       49.55       62.72     38.85 o 
  -3   4  15        0.56        1.30      7.21 o 
  -2   4  15       10.64       18.07     16.62 o 
  -1   4  15        3.52        2.57      5.58 o 
   0   4  15       49.17       85.42     16.92 o 
   1   4  15        8.24        3.66      4.23 o 
   2   4  15       63.87      123.52     11.66 o 
   3   4  15        5.63        8.52      4.99 o 
   4   4  15       23.50       53.85     19.94 o 
   5   4  15        3.63        0.09      2.26 o 
   7   4  15        2.23       -0.04      2.13 o 
   8   4  15        4.85       -0.25      2.01 o 
 -15   5  15        5.62       -0.19      2.15 o 
 -14   5  15        0.18        0.03      1.83 o 
 -13   5  15        2.23       -0.02      2.31 o 
 -12   5  15        4.12        0.43      5.44 o 
 -11   5  15        4.41        2.43      3.67 o 
 -10   5  15        4.42        3.87      4.17 o 
  -9   5  15        1.01        1.31      3.41 o 
  -8   5  15        2.77        1.46      3.52 o 
  -7   5  15        2.21        1.10      3.27 o 
  -6   5  15        9.96       18.01      6.57 o 
  -5   5  15        1.97        6.40      5.31 o 
  -4   5  15        1.98        1.67      3.43 o 
  -3   5  15        0.43        0.74      2.36 o 
  -2   5  15        6.89        1.74      4.63 o 
  -1   5  15        7.31        9.62      6.74 o 
   0   5  15        1.72        1.61      4.46 o 
   1   5  15       41.44       74.35     11.41 o 
   2   5  15        0.48        0.02      1.88 o 
   3   5  15       25.53       53.41     14.92 o 
   4   5  15        0.57        0.28      2.07 o 
   5   5  15        4.87       -0.11      1.87 o 
   6   5  15        2.25        0.26      1.77 o 
 -12   6  15        0.36       -0.26      2.02 o 
 -11   6  15        0.21        0.09      1.83 o 
 -10   6  15        0.05        0.13      2.05 o 
  -9   6  15        0.71        0.82      2.69 o 
  -8   6  15        1.62        1.71      3.12 o 
  -7   6  15        9.66       12.96     13.27 o 
  -6   6  15       12.39        6.64      7.34 o 
  -5   6  15        2.54       -0.11      2.04 o 
  -4   6  15        9.06       14.36      5.89 o 
  -3   6  15        0.81        0.85      2.06 o 
  -2   6  15        4.49        5.83      5.09 o 
  -1   6  15        1.00        3.40      4.24 o 
   0   6  15        8.57        8.34      6.52 o 
   1   6  15        4.36        0.35      2.37 o 
   2   6  15        2.37       -0.02      1.49 o 
   3   6  15        1.98        0.02      4.05 o 
  -7   7  15        1.94        0.14      2.28 o 
  -6   7  15        5.01       -0.32      2.39 o 
 -18   0  16        1.69        0.50      3.39 o 
 -17   0  16        0.65        0.02      1.55 o 
 -16   0  16        1.56       -0.41      2.84 o 
 -15   0  16        3.53        2.02      2.61 o 
 -14   0  16       13.92        4.58      5.27 o 
 -13   0  16        1.43        0.88      3.99 o 
 -12   0  16        6.10        9.06      6.24 o 
 -11   0  16        3.13        4.83      4.67 o 
 -10   0  16       55.77       62.70      8.29 o 
  -9   0  16        6.58       -0.28      4.17 o 
  -8   0  16        9.40        0.82      4.95 o 
  -7   0  16       34.91       67.82     14.18 o 
  -6   0  16       66.30       87.67     15.60 o 
  -5   0  16      125.11      190.79     22.95 o 
  -4   0  16      159.20      204.80     24.08 o 
  -3   0  16      124.96      174.64     21.78 o 
  -2   0  16      134.75      205.07     22.44 o 
   0   0  16       71.52      118.43     13.29 o 
   1   0  16        3.30        0.37      3.44 o 
   2   0  16        2.87       -0.21      3.21 o 
   3   0  16        1.17       -0.09      2.81 o 
   4   0  16        4.24        3.41      4.76 o 
   5   0  16        4.73        4.69      6.26 o 
   6   0  16        0.09       -1.09      3.17 o 
   7   0  16       10.91       -0.10      2.43 o 
   8   0  16        3.13        0.08      2.19 o 
 -18   1  16        0.16       -0.54      1.57 o 
 -17   1  16        0.04       -2.23      2.36 o 
 -16   1  16        0.90        2.03      2.59 o 
 -15   1  16        3.72        1.48      2.54 o 
 -14   1  16        1.34        1.82      2.73 o 
 -13   1  16        4.89        2.54      2.98 o 
 -12   1  16        4.02        1.52      2.68 o 
 -11   1  16        0.01        0.55      2.39 o 
 -10   1  16        0.21       -0.71      2.45 o 
  -9   1  16        1.09        0.77      2.51 o 
  -8   1  16        0.71       -0.07      2.55 o 
  -7   1  16        0.55       -0.12      2.69 o 
  -6   1  16        5.89       -0.10      3.34 o 
  -5   1  16        5.08        0.10      3.38 o 
  -4   1  16        2.06        0.98      3.63 o 
  -3   1  16        2.63        0.00      2.48 o 
  -1   1  16        2.48       -0.28      2.81 o 
   0   1  16       51.99       48.23     20.26 o 
   1   1  16        4.22        0.07      2.09 o 
   3   1  16        4.56        3.65      3.26 o 
   4   1  16       12.96        6.32      4.75 o 
   5   1  16        0.11       -0.40      2.37 o 
   6   1  16        5.06        2.93      2.91 o 
   7   1  16        0.80       -0.03      2.51 o 
   8   1  16        2.59       -0.03      2.02 o 
   9   1  16        0.02        0.04      1.79 o 
 -18   2  16        0.19       -0.15      1.63 o 
 -17   2  16        0.01       -0.46      1.77 o 
 -16   2  16        0.51        1.42      2.31 o 
 -15   2  16        8.74        9.09      8.02 o 
 -14   2  16        0.05        0.92      2.25 o 
 -13   2  16       50.12       84.99      7.57 o 
 -12   2  16        4.87        2.42      2.74 o 
 -11   2  16       32.77       44.91     28.59 o 
 -10   2  16        1.66        1.09      4.17 o 
  -9   2  16        0.10        1.62      3.64 o 
  -8   2  16        0.05       -0.76      3.08 o 
  -7   2  16        8.78       -0.48      5.41 o 
  -4   2  16        4.84        0.59      5.54 o 
  -3   2  16        4.35       -0.10      4.54 o 
  -2   2  16        0.11       -0.16      3.43 o 
  -1   2  16       11.37        0.52      4.11 o 
   0   2  16        7.59        0.60      5.34 o 
   1   2  16        1.17       -0.13      2.82 o 
   2   2  16        3.72        2.43      4.00 o 
   3   2  16        0.62        0.50      2.95 o 
   4   2  16        0.01        0.57      2.86 o 
   5   2  16        5.34        3.71      4.47 o 
   6   2  16        0.63        0.01      1.97 o 
   8   2  16        0.46       -0.01      1.57 o 
 -17   3  16        1.87        2.31      3.64 o 
 -16   3  16        5.84        3.10      3.00 o 
 -15   3  16        7.44        3.95      5.49 o 
 -14   3  16       27.78       19.50     16.71 o 
 -13   3  16        0.24        2.15      3.79 o 
 -12   3  16       20.43       32.51      8.92 o 
 -11   3  16        2.66        0.91      3.23 o 
 -10   3  16       15.60       16.70     12.92 o 
  -9   3  16        0.10       -1.32      3.47 o 
  -8   3  16       10.24       12.68     10.24 o 
  -7   3  16        0.16       -1.22      3.41 o 
  -6   3  16       20.60       28.58      7.76 o 
  -2   3  16       28.69       52.16     39.80 o 
  -1   3  16       10.33        9.64      9.24 o 
   0   3  16       83.05      140.12     15.60 o 
   1   3  16        1.07        2.50      3.87 o 
   2   3  16       24.00       41.54     17.12 o 
   3   3  16        3.53        2.02      3.64 o 
   4   3  16        7.34       -0.57      2.93 o 
   5   3  16        2.63       -0.08      2.14 o 
   7   3  16        2.44       -0.07      1.82 o 
 -15   4  16        4.51        0.03      1.83 o 
 -14   4  16        1.53        0.18      2.12 o 
 -13   4  16        1.57        0.00      2.39 o 
 -12   4  16        0.39        0.31      2.60 o 
 -11   4  16        0.75        0.24      2.52 o 
 -10   4  16        5.77        5.76      4.44 o 
  -9   4  16        0.05        1.60      4.37 o 
  -8   4  16        0.22       -0.53      2.93 o 
  -7   4  16        1.36       -0.57      2.50 o 
  -6   4  16        6.19        7.27      4.89 o 
  -5   4  16        6.71        7.09      4.88 o 
  -3   4  16        6.37        5.03      6.90 o 
  -2   4  16       12.21       16.77     12.94 o 
  -1   4  16        0.03        0.72      4.93 o 
   0   4  16       49.42       64.10     45.11 o 
   1   4  16        0.54        1.13      4.34 o 
   3   4  16        0.03        0.04      1.85 o 
   4   4  16        0.00       -0.32      2.19 o 
   5   4  16        2.25       -0.04      1.69 o 
   6   4  16        0.17       -0.12      1.85 o 
 -13   5  16        0.96       -0.67      2.54 o 
 -12   5  16        1.64        0.34      2.41 o 
 -11   5  16        0.38        0.55      2.61 o 
 -10   5  16        2.74       -0.36      2.57 o 
  -9   5  16        1.48       -0.02      2.38 o 
  -8   5  16        0.31        4.98      4.67 o 
  -7   5  16        0.22       -0.77      2.84 o 
  -6   5  16        6.81       20.07      9.66 o 
  -5   5  16        3.05        5.00      4.06 o 
  -4   5  16       19.38       -0.13      6.07 o 
  -2   5  16        8.66       -0.17      2.92 o 
  -1   5  16       15.72       -0.15      3.24 o 
   0   5  16       28.87       46.82     32.77 o 
   2   5  16       31.45       74.84      9.12 o 
   3   5  16        3.68       -0.28      2.52 o 
   4   5  16        4.76        0.27      2.19 o 
 -10   6  16        6.30        0.17      1.74 o 
  -9   6  16       17.15       39.53      5.41 o 
  -8   6  16        0.02        1.41      2.35 o 
  -7   6  16        3.98       15.66      4.00 o 
  -6   6  16        0.47        5.20      5.07 o 
  -5   6  16       11.48       32.45      8.07 o 
  -4   6  16        0.16       -0.47      3.33 o 
  -3   6  16       21.65       29.27     22.14 o 
  -2   6  16        2.15        1.48      2.83 o 
  -1   6  16       18.58       -0.33      4.14 o 
   0   6  16        2.27       -0.01      2.94 o 
 -17   1  17        0.63        0.13      1.62 o 
 -16   1  17        1.72        0.08      1.81 o 
 -15   1  17        0.47       -0.10      1.86 o 
 -14   1  17        2.68        7.26      5.46 o 
 -13   1  17        0.58        1.10      3.00 o 
 -12   1  17        4.99        4.62      4.49 o 
 -11   1  17        4.81        4.42      3.97 o 
 -10   1  17        3.46        2.32      3.34 o 
  -9   1  17        5.25        0.02      3.46 o 
  -8   1  17        7.00       -0.06      3.76 o 
  -7   1  17       14.19       -0.37      4.70 o 
  -4   1  17       11.63        0.78      3.98 o 
  -3   1  17        3.61       -0.03      2.52 o 
  -2   1  17        0.54       -0.49      3.05 o 
  -1   1  17       51.29       57.66     19.97 o 
   1   1  17       36.72       50.70     20.92 o 
   2   1  17       41.96       81.93      6.98 o 
   3   1  17       10.24        0.01      1.67 o 
   5   1  17        4.31       -0.01      1.75 o 
   6   1  17        4.11       -0.03      1.77 o 
   7   1  17        4.60        0.02      1.66 o 
 -16   2  17        6.69        5.67      5.99 o 
 -15   2  17        2.70        4.24      4.01 o 
 -14   2  17        2.68        0.28      2.96 o 
 -13   2  17       10.19       13.24      5.06 o 
 -12   2  17        0.06        3.86      3.91 o 
 -11   2  17        5.23        5.69      4.77 o 
 -10   2  17        6.00        3.30      3.82 o 
  -9   2  17        0.01       -0.18      2.29 o 
  -8   2  17        4.38       -0.14      4.12 o 
  -7   2  17        2.00       -0.19      4.34 o 
  -3   2  17        1.01        1.80      6.25 o 
  -2   2  17        7.41        0.36      4.82 o 
  -1   2  17        0.38        0.46      3.52 o 
   0   2  17        4.02        0.38      3.37 o 
   1   2  17        3.83        0.11      2.16 o 
   3   2  17        0.10        0.06      1.87 o 
   4   2  17       18.53       28.21     18.02 o 
   5   2  17        0.03        0.00      1.53 o 
   6   2  17        8.65       -0.02      1.92 o 
 -15   3  17        1.63        1.06      2.61 o 
 -14   3  17        4.86        0.08      2.62 o 
 -13   3  17        0.00       -0.16      2.13 o 
 -12   3  17        0.47        2.58      3.48 o 
 -11   3  17        2.34        3.25      3.90 o 
 -10   3  17        2.06        5.24      4.33 o 
  -9   3  17        0.01        4.21      5.04 o 
  -8   3  17        6.77       11.45      5.35 o 
  -7   3  17        0.70       -0.78      8.69 o 
  -3   3  17       16.12        0.27      4.85 o 
  -2   3  17        9.15        3.61      4.94 o 
  -1   3  17        1.76        0.78      3.89 o 
   0   3  17        0.04        0.55      3.58 o 
   1   3  17        0.28       -0.27      3.06 o 
   2   3  17        0.88       -0.22      2.00 o 
   3   3  17        5.57        0.01      1.49 o 
   4   3  17        1.61        0.08      1.75 o 
   5   3  17        4.68        0.16      1.68 o 
 -14   4  17       18.08       44.88      7.85 o 
 -13   4  17        0.10        0.12      2.04 o 
 -11   4  17        0.52       -1.67      2.99 o 
 -10   4  17       10.88       19.11      6.41 o 
  -9   4  17        0.67        2.32      3.15 o 
  -8   4  17        6.49       -0.22      3.92 o 
  -7   4  17        2.70        1.85      5.53 o 
  -3   4  17        0.79       -0.09      3.50 o 
  -2   4  17       38.82       57.95     40.95 o 
  -1   4  17        1.08       -0.19      2.75 o 
   1   4  17        2.87        0.17      2.75 o 
   2   4  17        7.17        0.00      2.01 o 
   3   4  17        0.11       -0.16      2.59 o 
 -11   5  17        5.27       -0.10      1.82 o 
 -10   5  17        3.13       -0.17      3.45 o 
  -9   5  17        5.59        0.06      3.20 o 
  -8   5  17        5.04        0.27      3.73 o 
  -7   5  17        8.61        0.12      3.49 o 
  -4   5  17        3.69       -0.47      4.10 o 
  -3   5  17       17.92       -0.09      3.34 o 
  -2   5  17        7.73        0.00      2.66 o 
  -1   5  17       20.56       35.23     26.86 o 
   0   5  17       13.39       -0.27      3.48 o 
 -14   0  18        0.05       -0.32      1.88 o 
 -13   0  18       17.94       -0.56      4.41 o 
 -12   0  18        1.05       -0.11      2.70 o 
 -11   0  18       18.92       -0.66      3.92 o 
 -10   0  18        0.21        0.18      2.98 o 
  -9   0  18       29.74       55.88     10.62 o 
  -8   0  18       14.96       -0.45      3.87 o 
  -7   0  18       46.06       94.56     13.59 o 
  -6   0  18        8.74        2.77      5.67 o 
  -5   0  18       70.30      130.97     16.40 o 
  -4   0  18        3.45        0.88      4.29 o 
  -3   0  18       10.16        0.00      2.60 o 
  -2   0  18        8.74       -0.62      4.04 o 
  -1   0  18        0.93        0.79      3.97 o 
   0   0  18        0.08       -0.01      2.42 o 
   1   0  18        5.35        6.83      6.66 o 
   2   0  18        0.02       -0.29      2.25 o 
   3   0  18       12.18       11.04      9.23 o 
   4   0  18        3.88        0.22      3.48 o 
 -15   1  18        0.53        0.04      1.90 o 
 -14   1  18        2.70        0.16      2.73 o 
 -13   1  18        0.03        0.46      3.36 o 
 -12   1  18        3.45        5.91      5.72 o 
 -10   1  18        4.86       14.70     12.69 o 
  -9   1  18        0.62        0.33      3.96 o 
  -8   1  18       20.02       -0.43      4.48 o 
  -7   1  18        3.37       -0.48      4.57 o 
  -4   1  18       20.49        0.27      4.25 o 
  -3   1  18        0.01       -0.15      2.21 o 
  -2   1  18        8.26       -0.07      3.52 o 
  -1   1  18        8.64       22.96      9.64 o 
   0   1  18        1.24       -0.79      3.74 o 
   2   1  18        0.02        0.10      2.11 o 
   3   1  18        9.52       -0.10      1.90 o 
   4   1  18        0.01        0.06      1.47 o 
 -14   2  18        0.71        0.91      3.95 o 
 -13   2  18        0.55        7.49      6.31 o 
 -12   2  18        0.02        0.79      4.28 o 
 -10   2  18        0.02       -4.88      6.52 o 
  -9   2  18        0.68        5.17     10.91 o 
  -8   2  18        2.14        0.32      4.40 o 
  -7   2  18        0.12       -0.73      5.02 o 
  -3   2  18        1.19        0.62      7.84 o 
  -2   2  18       18.67       44.98     12.55 o 
  -1   2  18        0.88        1.54      5.46 o 
   0   2  18        2.62        2.45      3.66 o 
   1   2  18        1.40       -0.07      3.22 o 
   2   2  18        0.11        0.03      1.87 o 
   3   2  18        0.46        0.02      1.85 o 
   4   2  18        0.28        0.00      4.13 o 
 -13   3  18        0.43        0.70      3.82 o 
 -12   3  18        0.12        2.73      5.49 o 
 -10   3  18        1.32        8.31     12.28 o 
  -9   3  18        1.47        5.20      6.87 o 
  -8   3  18        4.02       22.87     10.35 o 
  -7   3  18        0.38       -9.41      9.41 o 
  -3   3  18        0.21        1.20      5.36 o 
  -2   3  18       16.60       38.72     11.98 o 
  -1   3  18        1.51        3.41      4.53 o 
   0   3  18       12.67       18.80     18.26 o 
   1   3  18        2.31        0.04      1.80 o 
   2   3  18        9.82       -0.02      1.75 o 
 -11   4  18        3.28       -0.39      3.56 o 
 -10   4  18        0.12        0.31      3.59 o 
  -9   4  18        0.03       -0.16      3.36 o 
  -8   4  18        0.36       -0.06      2.97 o 
  -4   4  18        0.01       -0.04      2.90 o 
  -3   4  18        4.46       -0.26      3.44 o 
  -2   4  18        1.76        0.48      3.63 o 
  -1   4  18        3.97       -0.20      3.40 o 
   0   4  18        0.38       -0.21      2.73 o 
 -12   1  19        0.41       -0.15      2.35 o 
 -11   1  19        4.61       -0.05      2.44 o 
 -10   1  19        0.21        0.10      2.75 o 
  -9   1  19        3.30       14.20      6.66 o 
  -8   1  19        1.40       -1.22      4.12 o 
  -7   1  19       12.41       35.33      9.18 o 
  -6   1  19        3.16        6.41      9.75 o 
  -5   1  19        5.49       15.94      7.43 o 
  -4   1  19        1.67        1.19      4.32 o 
  -3   1  19        1.73       10.81      6.54 o 
  -2   1  19        8.44       23.08      7.93 o 
   0   1  19        5.41       -0.01      2.19 o 
   1   1  19        1.10        0.05      2.14 o 
 -12   2  19        4.81        9.75      5.85 o 
 -11   2  19        1.69        9.86      6.36 o 
 -10   2  19        2.23        3.87      5.46 o 
  -9   2  19        3.48        6.55      6.32 o 
  -8   2  19        3.47        6.52      6.31 o 
  -7   2  19        4.15        9.71      7.15 o 
  -6   2  19        9.01       12.63      7.73 o 
  -5   2  19        0.90       -6.88      6.88 o 
  -4   2  19        8.69       28.17      9.35 o 
  -3   2  19        1.06       -0.73      4.21 o 
  -2   2  19        9.62       31.61      9.00 o 
  -1   2  19        1.19        6.10      5.64 o 
   0   2  19        5.53        0.02      2.24 o 
  -9   3  19        0.97        4.95      5.47 o 
  -8   3  19        0.58        2.70      4.93 o 
  -5   3  19        1.75        8.49      6.36 o 
  -4   3  19        0.00       -5.81      5.81 o 
  -3   3  19        0.54       11.12      6.57 o 
  -2   3  19        0.93       -1.08      4.02 o 
                                                 
